# Supplementary material for: Machine learning prediction of intestinal α-glucosidase inhibitors using a diverse set of ligands: a drug repurposing effort with drugBank database screening
Source: In Silico Pharmacol. 2025 Jun 25;13(2):95. doi: 10.1007/s40203-025-00384-8 (PMC12198089; doi:10.1007/s40203-025-00384-8)
Supplement: Supplementary file 1 — Supplementary Material 1 [file 40203_2025_384_MOESM1_ESM.xlsx]

## Sheet: Sheet1
S/N	Compound Name	PubChem CID	PubChem AID	Isomeric SMILES	pIC50
1	2,4-Thiazolidinedione	5437	1509468	C1C(=O)NC(=O)S1	6.26761
2	Methyl acetoacetate	7757	1509468	CC(=O)CC(=O)OC	4.72125
3	Diethyl malonate	7761	1509468	CCOC(=O)CC(=O)OCC	5.30103
4	Precose	41774	1609748	C[C@@H]1[C@H]([C@@H]([C@H]([C@H](O1)O[C@@H]2[C@H](O[C@@H]([C@@H]([C@H]2O)O)O[C@@H]3[C@H](OC([C@@H]([C@H]3O)O)O)CO)CO)O)O)N[C@H]4C=C([C@H]([C@@H]([C@H]4O)O)O)CO	5.69897
5	Miglustat	51634	104668	CCCCN1C[C@@H]([C@H]([C@@H]([C@H]1CO)O)O)O	5.67778
6	(-)-Catechin	73160	1514076	C1[C@H]([C@@H](OC2=CC(=CC(=C21)O)O)C3=CC(=C(C=C3)O)O)O	4.26922
7	N-Methyldeoxynojirimycin	92381	104668	CN1C[C@@H]([C@H]([C@@H]([C@H]1CO)O)O)O	6.92082
8	5-(4-Nitrophenyl)-1,3,4-thiadiazol-2-amine	96637	1509485	C1=CC(=CC=C1C2=NN=C(S2)N)[N+](=O)[O-]	5.63827
9	Terphenyllin	100437	1381559	COC1=C(C(=C(C(=C1)C2=CC=C(C=C2)O)OC)O)C3=CC=C(C=C3)O	5.31966
10	Butyrolactone i	123740	1370806	CC(=CCC1=C(C=CC(=C1)C[C@@]2(C(=C(C(=O)O2)O)C3=CC=C(C=C3)O)C(=O)OC)O)C	4.84832
11	1H-Benzotriazole, 1-benzoyl-5,6-dichloro-	155893	1609748	C1=CC=C(C=C1)C(=O)N2C3=CC(=C(C=C3N=N2)Cl)Cl	5.4318
12	(2r,3r,5s,6r)-2,6-Bis(hydroxymethyl)piperidine-3,4,5-triol	159496	37260	C([C@@H]1[C@H](C([C@H]([C@H](N1)CO)O)O)O)O	7.39794
13	Valiolamine	174312	104666	C1[C@@H]([C@@H]([C@H]([C@@H]([C@]1(CO)O)O)O)O)N	5.65758
14	Migalastat	176077	466668	C1[C@@H]([C@H]([C@H]([C@H](N1)CO)O)O)O	5.82391
15	5-(2,4-Dichlorophenyl)-1,3,4-thiadiazol-2-amine	182638	1509485	C1=CC(=C(C=C1Cl)Cl)C2=NN=C(S2)N	5.63827
16	3-Hydroxyterphenyllin	191796	1381559	COC1=C(C(=C(C(=C1)C2=CC=C(C=C2)O)OC)O)C3=CC(=C(C=C3)O)O	4.94692
17	Valienamine	193758	37421	C1=C([C@H]([C@@H]([C@H]([C@H]1N)O)O)O)CO	4
18	(5,6-Dimethyl-1h-benzotriazol-1-yl)(phenyl)methanone	256338	1609748	CC1=CC2=C(C=C1C)N(N=N2)C(=O)C3=CC=CC=C3	5.46852
19	5-(3-Nitrophenyl)-1,3,4-thiadiazol-2-amine	256343	1509485	C1=CC(=CC(=C1)[N+](=O)[O-])C2=NN=C(S2)N	5.63827
20	Miglitol	441314	1306873	C1[C@@H]([C@H]([C@@H]([C@H](N1CCO)CO)O)O)O	5.4318
21	Voglibose	444020	1306873	C1[C@@H]([C@@H]([C@H]([C@@H]([C@]1(CO)O)O)O)O)NC(CO)CO	5.88606
22	1,4-Dideoxy-1,4-imino-d-arabinitol	451991	104667	C1[C@H]([C@@H]([C@H](N1)CO)O)O	4.25964
23	1-Benzoyl-1H-benzotriazole	570059	1609748	C1=CC=C(C=C1)C(=O)N2C3=CC=CC=C3N=N2	5.27654
24	5-(4-Chlorophenyl)-1,3,4-thiadiazol-2-amine	668392	1509485	C1=CC(=CC=C1C2=NN=C(S2)N)Cl	5.63827
25	2-(Benzotriazol-1-yl)-1-(4-chlorophenyl)ethanone	677475	1609748	C1=CC=C2C(=C1)N=NN2CC(=O)C3=CC=C(C=C3)Cl	5.60206
26	Benzotriazol-1-yl-(4-bromo-phenyl)-methanone	693001	1609748	C1=CC=C2C(=C1)N=NN2C(=O)C3=CC=C(C=C3)Br	5.49485
27	Benzotriazol-1-yl-(4-methoxyphenyl)methanone	710644	1609748	COC1=CC=C(C=C1)C(=O)N2C3=CC=CC=C3N=N2	5.52433
28	Benzotriazol-1-yl-(4-nitrophenyl)methanone	710799	1609748	C1=CC=C2C(=C1)N=NN2C(=O)C3=CC=C(C=C3)[N+](=O)[O-]	5.52724
29	2-(1H-1,2,3-Benzotriazol-1-yl)-1-phenylethan-1-one	761839	1609748	C1=CC=C(C=C1)C(=O)CN2C3=CC=CC=C3N=N2	5.30892
30	2-(Benzotriazol-1-yl)-1-(4-bromophenyl)ethanone	761840	1609748	C1=CC=C2C(=C1)N=NN2CC(=O)C3=CC=C(C=C3)Br	5.5544
31	2-Benzotriazol-1-yl-1-p-tolyl-ethanone	761841	1609748	CC1=CC=C(C=C1)C(=O)CN2C3=CC=CC=C3N=N2	5.32057
32	(1H-Benzo[d][1,2,3]triazol-1-yl)(3-methyl-4-nitrophenyl)methanone	764214	1609748	CC1=C(C=CC(=C1)C(=O)N2C3=CC=CC=C3N=N2)[N+](=O)[O-]	5.38722
33	Benzotriazol-1-yl-(2,6-difluoro-phenyl)-methanone	772214	1609748	C1=CC=C2C(=C1)N=NN2C(=O)C3=C(C=CC=C3F)F	5.2815
34	1-(4-Fluorobenzoyl)-1H-benzotriazole	785793	1609748	C1=CC=C2C(=C1)N=NN2C(=O)C3=CC=C(C=C3)F	5.54975
35	1H-Benzotriazol-1-yl(3,4-dimethylphenyl)methanone	789010	1609748	CC1=C(C=C(C=C1)C(=O)N2C3=CC=CC=C3N=N2)C	5.31876
36	2-(1H-1,2,3-Benzotriazol-1-yl)-1-(4-phenylphenyl)ethan-1-one	795004	1609748	C1=CC=C(C=C1)C2=CC=C(C=C2)C(=O)CN3C4=CC=CC=C4N=N3	5.30277
37	Benzotriazol-1-yl-(3-methylphenyl)methanone	834536	1609748	CC1=CC(=CC=C1)C(=O)N2C3=CC=CC=C3N=N2	5.35458
38	1-(2-Methoxybenzoyl)-1H-1,2,3-benzotriazole	898930	1609748	COC1=CC=CC=C1C(=O)N2C3=CC=CC=C3N=N2	5.31966
39	4-(5-Amino-[1,3,4]thiadiazol-2-yl)-phenol	936815	1509485	C1=CC(=CC=C1C2=NN=C(S2)N)O	5.63827
40	2-Benzotriazolyl-1-(3-nitrophenyl)ethan-1-one	2168077	1609748	C1=CC=C2C(=C1)N=NN2CC(=O)C3=CC(=CC=C3)[N+](=O)[O-]	5.39794
41	(3Z)-3-[2-[4-(4-Chlorophenyl)-2-thiazolyl]hydrazono]-1H-indole-2(3H)-one	2814554	1509465	C1=CC=C2C(=C1)C(=C(N2)O)N=NC3=NC(=CS3)C4=CC=C(C=C4)Cl	5.27572
42	3,3-Bis(1H-indole-3-yl)-2-indolinone	2883607	1509465	C1=CC=C2C(=C1)C(=CN2)C3(C4=CC=CC=C4NC3=O)C5=CNC6=CC=CC=C65	5.22915
43	5-Chloro-3,3-bis(1H-indole-3-yl)indoline-2-one	2948971	1509465	C1=CC=C2C(=C1)C(=CN2)C3(C4=C(C=CC(=C4)Cl)NC3=O)C5=CNC6=CC=CC=C65	5.22915
44	3,3-Bis(1-methyl-1H-indole-3-yl)-1H-indole-2(3H)-one	2949282	1509465	CN1C=C(C2=CC=CC=C21)C3(C4=CC=CC=C4NC3=O)C5=CN(C6=CC=CC=C65)C	5.22915
45	Chembl4470451	3438551	1509468	CCN1C2=C(C=C(C=C2)NC(=O)CSC3=NC4=CC=CC=C4N3)C5=CC=CC=C51	6.76955
46	2-(Benzotriazol-1-yl)-1-(4-methoxyphenyl)ethanone	3812150	1609748	COC1=CC=C(C=C1)C(=O)CN2C3=CC=CC=C3N=N2	5.34679
47	Chembl4444070	3846838	1509485	COC1=C(C=C(C=C1)Br)C2=NN=C(S2)N	5.63827
48	(3E)-3-{(2E)-[4-(4-Methylphenyl)-1,3-thiazol-2(3H)-ylidene]hydrazinylidene}-1,3-dihydro-2H-indol-2-one	4284022	1509465	CC1=CC=C(C=C1)C2=CSC(=N2)N=NC3=C(NC4=CC=CC=C43)O	5.27572
49	5-(2-Nitrophenyl)-1,3,4-thiadiazol-2-amine	4351712	1509485	C1=CC=C(C(=C1)C2=NN=C(S2)N)[N+](=O)[O-]	5.63827
50	5-(2,3-Dimethoxy-phenyl)-[1,3,4]thiadiazol-2-ylamine	4366058	1509485	COC1=CC=CC(=C1OC)C2=NN=C(S2)N	5.63827
51	Chembl4465201	4596212	1509468	CCCCCCCCCCCC(=O)N=NC1=C(NC2=CC=CC=C21)O	5.65758
52	Chembl4466646	4936110	1609748	CCCCOC1=CC=C(C=C1)C(=O)N2C3=CC=CC=C3N=N2	5.25181
53	Chembl4451791	5158729	1509468	CC1=CC=C(C=C1)C(=O)N=NC2=C(NC3=C2C=C(C=C3)Cl)O	5.65758
54	Quercetin	5280343	1370805	C1=CC(=C(C=C1C2=C(C(=O)C3=C(C=C(C=C3O2)O)O)O)O)O	5.10791
55	Genistein	5280961	37423	C1=CC(=CC=C1C2=COC3=CC(=CC(=C3C2=O)O)O)O	5.58336
56	alpha-Mangostin	5281650	1373189	CC(=CCC1=C(C2=C(C=C1O)OC3=C(C2=O)C(=C(C(=C3)O)OC)CC=C(C)C)O)C	5.24413
57	7-Geranyloxy-1,3-dihydroxyxanthone	5317563	1373189	CC(=CCC/C(=C/COC1=CC2=C(C=C1)OC3=CC(=CC(=C3C2=O)O)O)/C)C	4.68613
58	7,8-Dihydroxy-4-methylcoumarin	5355836	1591995	CC1=CC(=O)OC2=C1C=CC(=C2O)O	4.284
59	gamma-Mangostin	5464078	1373189	CC(=CCC1=C(C2=C(C=C1O)OC3=C(C2=O)C(=C(C(=C3)O)O)CC=C(C)C)O)C	5.76955
60	beta-Mangostin	5495925	1546655	CC(=CCC1=C(C=C2C(=C1O)C(=O)C3=C(O2)C=C(C(=C3CC=C(C)C)OC)O)OC)C	4.64589
61	9-Hydroxycalabaxanthone	5495929	1546655	CC(=CCC1=C(C(=CC2=C1C(=O)C3=C(C4=C(C=C3O2)OC(C=C4)(C)C)O)O)OC)C	4.9431
62	Chembl4592051	6407588	1509465	CC1=CC=C(C=C1)C2=CSC(=N2)NC(=O)CSC3=NC(=C(N=N3)C4=CC=CC=C4)C5=CC=CC=C5	5.55284
63	2-[(5,6-Diphenyl-1,2,4-triazin-3-yl)sulfanyl]-N-(4-phenyl-1,3-thiazol-2-yl)acetamide	6411033	1509465	C1=CC=C(C=C1)C2=CSC(=N2)NC(=O)CSC3=NC(=C(N=N3)C4=CC=CC=C4)C5=CC=CC=C5	5.55284
64	Chembl4566821	6415895	1509465	C1=CC=C(C=C1)C2=C(N=NC(=N2)SCC(=O)NC3=NC(=CS3)C4=CC=C(C=C4)F)C5=CC=CC=C5	5.55284
65	Salacinol	6451151	1306873	C1[C@H]([C@@H]([C@H]([S+]1C[C@H]([C@H](CO)OS(=O)(=O)[O-])O)CO)O)O	5.3098
66	(2R,3R,5S,6R)-1-Butyl-2,6-bis(hydroxymethyl)piperidine-3,4,5-triol	6475031	37260	CCCCN1[C@@H]([C@H](C([C@H]([C@H]1CO)O)O)O)CO	5.37675
67	2,6-Bis-hydroxymethyl-1-methyl-piperidine-3,4,5-triol	6477160	37260	CN1[C@@H]([C@H](C([C@H]([C@H]1CO)O)O)O)CO	7.22185
68	2-Oxo-N'-[(E)-phenylmethylidene]-2H-chromene-3-carbohydrazide	6870730	1509485	C1=CC=C(C=C1)/C=N/NC(=O)C2=CC3=CC=CC=C3OC2=O	5.95861
69	1,3,4-Thiadiazol-2-amine, 5-[4-(dimethylamino)phenyl]-	7479831	1509485	CN(C)C1=CC=C(C=C1)C2=NN=C(S2)N	5.63827
70	Chembl4515560	9689210	1509467	C1=CC=C2C(=C1)C=C(N2)C(=O)N/N=C/C3=CC=C(C=C3)Cl	5.63827
71	AMP-Deoxynojirimycin	9822159	1166042	C1[C@@H]([C@H]([C@@H]([C@H](N1CCCCCOCC23CC4CC(C2)CC(C4)C3)CO)O)O)O	5.52288
72	Methyl (2~{r})-3-(4-Hydroxyphenyl)-2-[(4-Hydroxyphenyl)methyl]-4-Oxidanyl-5-Oxidanylidene-Furan-2-Carboxylate	10405953	1370806	COC(=O)[C@]1(C(=C(C(=O)O1)O)C2=CC=C(C=C2)O)CC3=CC=C(C=C3)O	4.06992
73	3,3''-Dihydroxyterphenyllin	10429220	1381559	COC1=C(C(=C(C(=C1)C2=CC(=C(C=C2)O)O)OC)O)C3=CC(=C(C=C3)O)O	4.85387
74	2-Benzylidene-6-(4-hydroxy-benzylidene)-cyclohexanone	10589581	1370805	C1C/C(=C\C2=CC=CC=C2)/C(=O)/C(=C/C3=CC=C(C=C3)O)/C1	4.37366
75	1,3,7-Trihydroxy-2,4-diisoprenylxanthone	10643491	1373189	CC(=CCC1=C(C(=C2C(=C1O)C(=O)C3=C(O2)C=CC(=C3)O)CC=C(C)C)O)C	4.59346
76	4-Methyl-2-pyridin-4-yl-1H-benzimidazole	10656015	1509471	CC1=C2C(=CC=C1)NC(=N2)C3=CC=NC=C3	5.27572
77	2-(2-Chlorophenyl)-4-methyl-1H-benzimidazole	11160865	1509471	CC1=C2C(=CC=C1)NC(=N2)C3=CC=CC=C3Cl	5.27572
78	4-Methyl-2-(2-nitrophenyl)-benzimidazole	11218984	1509471	CC1=C2C(=CC=C1)NC(=N2)C3=CC=CC=C3[N+](=O)[O-]	5.27572
79	Valibose	11630203	104666	C1[C@@H]([C@H]([C@@H]([C@H]([C@H]1NC(CO)CO)O)O)O)CO	6.25964
80	Cochinchinone A	11633740	1373189	CC(=CCC/C(=C/CC1=C2C(=C(C(=C1O)CC=C(C)C)O)C(=O)C3=C(O2)C=CC(=C3)O)/C)C	4.75945
81	14-Deoxy-11,12-didehydro-15-p-methoxylbenzylideneandrographolide	11640963	307365	C[C@@]12CC[C@H]([C@@]([C@H]1CCC(=C)[C@H]2/C=C/C3=C/C(=C/C4=CC=C(C=C4)OC)/OC3=O)(C)CO)O	4.79588
82	1-[(2S,3S)-2,3,4-Trihydroxybutyl]-3beta,4alpha-dihydroxy-5beta-(hydroxymethyl)thiolane-1-ium	11748894	1306873	C1[C@H]([C@@H]([C@H]([S+]1C[C@H]([C@H](CO)O)O)CO)O)O	5.04576
83	Cowanin	11754819	1546655	CC(=CCC/C(=C/CC1=C(C(=CC2=C1C(=O)C3=C(O2)C=C(C(=C3O)CC=C(C)C)O)O)OC)/C)C	4.42713
84	3,3-Bis(1H-indole-3-yl)-5-bromo-2-indolinone	11775074	1509465	C1=CC=C2C(=C1)C(=CN2)C3(C4=C(C=CC(=C4)Br)NC3=O)C5=CNC6=CC=CC=C65	5.22915
85	Chembl4473482	13397330	1509465	C1=CC=C(C=C1)C2=C(N=NC(=N2)SCC(=O)NC3=NC(=CS3)C4=CC=C(C=C4)Cl)C5=CC=CC=C5	5.55284
86	Chembl4566850	14356503	1509485	CC1=CC=C(C=C1)/C=N/NC(=O)C2=CC3=CC=CC=C3OC2=O	5.95861
87	Chembl4165370	14356507	1509485	COC1=CC=C(C=C1)/C=N/NC(=O)C2=CC3=CC=CC=C3OC2=O	5.95861
88	Chembl4513806	16095414	1509468	C1=CC=C(C=C1)C(=O)C[C@@H](C2=CC=C(C=C2)Cl)C3=CNC4=CC=CC=C43	5.36653
89	(3S)-3-(1H-Indol-3-yl)-1,3-diphenylpropan-1-one	16095545	1509468	C1=CC=C(C=C1)[C@H](CC(=O)C2=CC=CC=C2)C3=CNC4=CC=CC=C43	5.36653
90	Chembl4525900	16095547	1509468	COC1=CC=C(C=C1)[C@H](CC(=O)C2=CC=CC=C2)C3=CNC4=CC=CC=C43	5.36653
91	15-Benzylidene-14-deoxy-11,12-didehydroandrographolide	16121613	307365	C[C@@]12CC[C@H]([C@@]([C@H]1CCC(=C)[C@H]2/C=C/C3=C/C(=C/C4=CC=CC=C4)/OC3=O)(C)CO)O	4.23657
92	15-(Benzo[1,3]dioxole-5-methanylidene)-14-deoxy-11,12-didehydroandrographolide	16121614	307365	C[C@@]12CC[C@H]([C@@]([C@H]1CCC(=C)[C@H]2/C=C/C3=C/C(=C/C4=CC5=C(C=C4)OCO5)/OC3=O)(C)CO)O	4.08619
93	Chembl4472969	16386607	1509483	C1=CC=C2C(=C1)N=CN2C3=CC=C(C=C3)/C=C/4\C(=O)NC(=O)S4	6.25964
94	Chembl4466501	17603805	1509485	C1=CC=C2C(=C1)C=C3C=CC=CC3=C2C4=NN=C(S4)N	5.63827
95	Chembl4468056	17603827	1509485	C1=CC=C(C=C1)COC2=CC=C(C=C2)C3=NN=C(S3)N	5.63827
96	(1R,3S,6R)-4-Hydroxymethyl-6-octylamino-cyclohex-4-ene-1,2,3-triol	21021619	37421	CCCCCCCCNC1C=C(C(C(C1O)O)O)CO	4.76955
97	2-(4-Fluorophenyl)-4-methyl-1H-1,3-benzodiazole	21682292	1509471	CC1=C2C(=CC=C1)NC(=N2)C3=CC=C(C=C3)F	5.27572
98	Chembl4209575	23538861	1381559	CC(=CCOC1=CC=C(C=C1)C2=C(C=C(C(=C2O)OC)C3=CC=C(C=C3)O)OC)C	4.75696
99	Prenylterphenyllin	23630784	1381559	CC(=CCC1=C(C=CC(=C1)C2=C(C=C(C(=C2O)OC)C3=CC=C(C=C3)O)OC)O)C	4.59007
100	Chembl4544393	23793555	1509465	COC1=CC=C(C=C1)C2=CSC(=N2)NC(=O)CSC3=NC(=C(N=N3)C4=CC=CC=C4)C5=CC=CC=C5	5.55284
101	Chembl4435535	24796417	1509485	C1=CC(=CC=C1/C=N/C2=NN=C(S2)C3=CC=C(C=C3)Cl)[N+](=O)[O-]	5.63827
102	3,3-Bis(1H-indole-3-yl)-5-methyl-2-indolinone	24873940	1509465	CC1=CC2=C(C=C1)NC(=O)C2(C3=CNC4=CC=CC=C43)C5=CNC6=CC=CC=C65	5.22915
103	Aspernolide A	25265784	1370806	CC1(CCC2=C(O1)C=CC(=C2)C[C@@]3(C(=C(C(=O)O3)O)C4=CC=C(C=C4)O)C(=O)OC)C	4.32486
104	(1R,3S,6R)-6-Hexylamino-4-hydroxymethyl-cyclohex-4-ene-1,2,3-triol	44384057	37421	CCCCCCNC1C=C(C(C(C1O)O)O)CO	4.30103
105	(S)-3-(2-((4Ar,6aS,7R,10aS,10bR)-3-(3-bromophenyl)-6a,10b-dimethyl-8-methylene-decahydro-1H-naphtho[2,1-d][1,3]dioxin-7-yl)ethylidene)-4-hydroxy-dihydrofuran-2(3H)-one	44411113	264792	C[C@@]12CC[C@@H]3[C@]([C@H]1CCC(=C)[C@H]2C/C=C/4\[C@@H](COC4=O)O)(COC(O3)C5=CC(=CC=C5)Br)C	4
106	3-(2-((1R,4As,5R,6R,8aR)-6-hydroxy-5-(hydroxymethyl)-5,8a-dimethyl-2-methylene-decahydronaphthalen-1-yl)vinyl)-5-(3-phenylallylidene)furan-2(5H)-one	44411422	264792	C[C@@]12CC[C@H]([C@@]([C@H]1CCC(=C)[C@H]2/C=C/C3=C/C(=C/C=C/C4=CC=CC=C4)/OC3=O)(C)CO)O	4.23657
107	14-Deoxy-11,12-didehydro-15-trimethoxylbenzylideneandrographolide	44437482	307365	C[C@@]12CC[C@H]([C@@]([C@H]1CCC(=C)[C@H]2/C=C/C3=C/C(=C/C4=CC(=C(C=C4OC)OC)OC)/OC3=O)(C)CO)O	4.07572
108	14-Deoxy-15-(p-(dimethanylamino)-benzylidene)-11,12-didehydroandrographolide	44437483	307365	C[C@@]12CC[C@H]([C@@]([C@H]1CCC(=C)[C@H]2/C=C/C3=C/C(=C/C4=CC=C(C=C4)N(C)C)/OC3=O)(C)CO)O	4.1549
109	14-Deoxy-11,12-didehydro-15-(-2-furanmethanylidene)-andrographolide	44437486	307365	C[C@@]12CC[C@H]([C@@]([C@H]1CCC(=C)[C@H]2/C=C/C3=C/C(=C/C4=CC=CO4)/OC3=O)(C)CO)O	4
110	[(1R,2R,4Ar,5R,8aS)-1,4a-dimethyl-6-methylidene-5-[(E)-2-[(5E)-5-[(2E,7E)-2-methylnona-2,7-dienylidene]-2-oxofuran-3-yl]ethenyl]-2-(pyridine-3-carbonyloxy)-3,4,5,7,8,8a-hexahydro-2H-naphthalen-1-yl]methyl pyridine-3-carboxylate	44437487	307365	C/C=C/CCC/C=C(\C)/C=C/1\C=C(C(=O)O1)/C=C/[C@@H]2C(=C)CC[C@H]3[C@]2(CC[C@H]([C@@]3(C)COC(=O)C4=CN=CC=C4)OC(=O)C5=CN=CC=C5)C	4.55284
111	15-Benzylidene14-deoxy-11,12-didehydro-3,19-dinicotinateandrographolide	44437488	307365	C[C@@]12CC[C@H]([C@@]([C@H]1CCC(=C)[C@H]2/C=C/C3=C/C(=C\C4=CC=CC=C4)/OC3=O)(C)COC(=O)C5=CN=CC=C5)OC(=O)C6=CN=CC=C6	4.79588
112	[(1R,2R,4Ar,5R,8aS)-5-[(E)-2-[(5E)-5-[(4-chlorophenyl)methylidene]-2-oxofuran-3-yl]ethenyl]-1,4a-dimethyl-6-methylidene-2-(pyridine-3-carbonyloxy)-3,4,5,7,8,8a-hexahydro-2H-naphthalen-1-yl]methyl pyridine-3-carboxylate	44437489	307365	C[C@@]12CC[C@H]([C@@]([C@H]1CCC(=C)[C@H]2/C=C/C3=C/C(=C\C4=CC=C(C=C4)Cl)/OC3=O)(C)COC(=O)C5=CN=CC=C5)OC(=O)C6=CN=CC=C6	5.22185
113	[(1R,2R,4Ar,5R,8aS)-5-[(E)-2-[(5E)-5-[(3-bromophenyl)methylidene]-2-oxofuran-3-yl]ethenyl]-1,4a-dimethyl-6-methylidene-2-(pyridine-3-carbonyloxy)-3,4,5,7,8,8a-hexahydro-2H-naphthalen-1-yl]methyl pyridine-3-carboxylate	44437490	307365	C[C@@]12CC[C@H]([C@@]([C@H]1CCC(=C)[C@H]2/C=C/C3=C/C(=C\C4=CC(=CC=C4)Br)/OC3=O)(C)COC(=O)C5=CN=CC=C5)OC(=O)C6=CN=CC=C6	4.85387
114	[(1R,2R,4Ar,5R,8aS)-5-[(E)-2-[(5E)-5-[[4-(dimethylamino)phenyl]methylidene]-2-oxofuran-3-yl]ethenyl]-1,4a-dimethyl-6-methylidene-2-(pyridine-3-carbonyloxy)-3,4,5,7,8,8a-hexahydro-2H-naphthalen-1-yl]methyl pyridine-3-carboxylate	44437491	307365	C[C@@]12CC[C@H]([C@@]([C@H]1CCC(=C)[C@H]2/C=C/C3=C/C(=C\C4=CC=C(C=C4)N(C)C)/OC3=O)(C)COC(=O)C5=CN=CC=C5)OC(=O)C6=CN=CC=C6	4.60206
115	[(1R,2R,4Ar,5R,8aS)-5-[(E)-2-[(5Z)-5-(furan-2-ylmethylidene)-2-oxofuran-3-yl]ethenyl]-1,4a-dimethyl-6-methylidene-2-(pyridine-3-carbonyloxy)-3,4,5,7,8,8a-hexahydro-2H-naphthalen-1-yl]methyl pyridine-3-carboxylate	44437492	307365	C[C@@]12CC[C@H]([C@@]([C@H]1CCC(=C)[C@H]2/C=C/C3=C/C(=C/C4=CC=CO4)/OC3=O)(C)COC(=O)C5=CN=CC=C5)OC(=O)C6=CN=CC=C6	4.4437
116	[(1R,2R,4Ar,5R,8aS)-5-[(E)-2-[(5E)-5-[(4-methoxyphenyl)methylidene]-2-oxofuran-3-yl]ethenyl]-1,4a-dimethyl-6-methylidene-2-(pyridine-3-carbonyloxy)-3,4,5,7,8,8a-hexahydro-2H-naphthalen-1-yl]methyl pyridine-3-carboxylate	44437493	307365	C[C@@]12CC[C@H]([C@@]([C@H]1CCC(=C)[C@H]2/C=C/C3=C/C(=C\C4=CC=C(C=C4)OC)/OC3=O)(C)COC(=O)C5=CN=CC=C5)OC(=O)C6=CN=CC=C6	4.95861
117	Chembl4214309	51042112	1373189	CC(=CCC/C(=C/COC1=C(C(=C2C(=C1)OC3=C(C2=O)C=C(C=C3)O)O)CC=C(C)C)/C)C	4.54668
118	Chembl4549420	53375223	1509485	C1=CC=C2C(=C1)C=C(C(=O)O2)C(=O)N/N=C/C3=CC=CC=C3[N+](=O)[O-]	5.95861
119	(2R,3S,4S)-1-[(2S,3S)-3-Ethoxy-2,4-dihydroxybutyl]-2-(hydroxymethyl)thiolan-1-ium-3,4-diol;chloride	54580834	1306873	CCO[C@@H](CO)[C@@H](C[S+]1C[C@H]([C@@H]([C@H]1CO)O)O)O.[Cl-]	6.01773
120	(5S,8R,9S,10S,13S,14S,17S)-17-Hydroxy-10,13-dimethyl-1,2,4,5,6,7,8,9,11,12,14,15,16,17-tetradecahydrocyclopenta[a]phenanthren-3-one;(8R,9S,10S,13S,14S,17S)-17-hydroxy-10,13-dimethyl-1,2,4,5,6,7,8,9,11,12,14,15,16,17-tetradecahydrocyclopenta[a]phenanthren-3-one	54584900	37421	C[C@]12CCC(=O)C[C@@H]1CC[C@@H]3[C@@H]2CC[C@]4([C@H]3CC[C@@H]4O)C.C[C@]12CC[C@H]3[C@H]([C@@H]1CC[C@@H]2O)CCC4[C@@]3(CCC(=O)C4)C	4
121	(2R,3S,4S)-1-[(2S,3S)-2,4-Dihydroxy-3-tridecoxybutyl]-2-(hydroxymethyl)thiolan-1-ium-3,4-diol;chloride	54586701	1306873	CCCCCCCCCCCCCO[C@@H](CO)[C@@H](C[S+]1C[C@H]([C@@H]([C@H]1CO)O)O)O.[Cl-]	5.95861
122	(2R,3S,4S)-1-[(2S,3S)-2,4-Dihydroxy-3-methoxybutyl]-2-(hydroxymethyl)thiolan-1-ium-3,4-diol;chloride	54587740	1306873	CO[C@@H](CO)[C@@H](C[S+]1C[C@H]([C@@H]([C@H]1CO)O)O)O.[Cl-]	5.69897
123	Chembl4579201	54941384	1509471	CC1=C2C(=CC=C1)NC(=N2)C3=CC(=CC=C3)O	5.27572
124	2-(2-Fluorophenyl)-4-methyl-1h-benzimidazole	59018257	1509471	CC1=C2C(=CC=C1)NC(=N2)C3=CC=CC=C3F	5.27572
125	2-(4-Chlorophenyl)-4-methyl-1H-benzimidazole	59018388	1509471	CC1=C2C(=CC=C1)NC(=N2)C3=CC=C(C=C3)Cl	5.27572
126	(2R,3S,4S)-1-[(2S,3S)-2,4-Dihydroxy-3-[(2-nitrophenyl)methoxy]butyl]-2-(hydroxymethyl)thiolan-1-ium-3,4-diol;chloride	60201905	1306873	C1[C@H]([C@@H]([C@H]([S+]1C[C@H]([C@H](CO)OCC2=CC=CC=C2[N+](=O)[O-])O)CO)O)O.[Cl-]	6.82391
127	Chembl4567754	60646299	1509471	CC1=C2C(=CC=C1)NC(=N2)C3=CC=CS3	5.27572
128	2-(3-Chlorophenyl)-4-methyl-1H-1,3-benzodiazole	60646448	1509471	CC1=C2C(=CC=C1)NC(=N2)C3=CC(=CC=C3)Cl	5.27572
129	2-(3-Fluorophenyl)-4-methyl-1H-1,3-benzodiazole	60646537	1509471	CC1=C2C(=CC=C1)NC(=N2)C3=CC(=CC=C3)F	5.27572
130	Chembl4585914	60746809	1609748	C1=CC=C2C(=C1)N=NN2CC(=O)C3=CC(=CC=C3)Br	5.5544
131	Chembl4567315	60747003	1609748	C1=CC=C2C(=C1)N=NN2CC(=O)C3=CC(=C(C=C3)Cl)Cl	5.40894
132	(1S,2S,3R,6S)-6-[[(2R,3S,4S,5R,6S)-4,5-Dihydroxy-6-methoxy-2-methyloxan-3-yl]amino]-4-(hydroxymethyl)cyclohex-4-ene-1,2,3-triol	70682078	104666	C[C@@H]1[C@H]([C@@H]([C@H]([C@H](O1)OC)O)O)N[C@H]2C=C([C@H]([C@@H]([C@H]2O)O)O)CO	5.49485
133	(1S,2S,3R,6S)-6-[[(2S,3S,4S,5R,6S)-4,5-Dihydroxy-2-(hydroxymethyl)-6-methoxyoxan-3-yl]amino]-4-(hydroxymethyl)cyclohex-4-ene-1,2,3-triol	70684192	104666	CO[C@@H]1[C@@H]([C@H]([C@@H]([C@H](O1)CO)N[C@H]2C=C([C@H]([C@@H]([C@H]2O)O)O)CO)O)O	5.14267
134	(1S,2S,3R,4S,5S)-5-[[(2R,3R,4S,5R,6S)-4,5-Dihydroxy-6-methoxy-2-methyloxan-3-yl]amino]-1-(hydroxymethyl)cyclohexane-1,2,3,4-tetrol	70688441	104666	C[C@@H]1[C@@H]([C@@H]([C@H]([C@H](O1)OC)O)O)N[C@H]2C[C@@]([C@H]([C@@H]([C@H]2O)O)O)(CO)O	6.18709
135	(1S,2S,3R,4S,5S)-1-(Hydroxymethyl)-5-[[(1S,2S,3S,4S,6S)-2,3,4-trihydroxy-6-methylcyclohexyl]amino]cyclohexane-1,2,3,4-tetrol	70688442	104666	C[C@H]1C[C@@H]([C@@H]([C@H]([C@H]1N[C@H]2C[C@@]([C@H]([C@@H]([C@H]2O)O)O)(CO)O)O)O)O	7.16749
136	(1S,2S,3R,4S,5S)-5-[[(1S,2S,3S,4S,6S)-4-Amino-2,3-dihydroxy-6-methylcyclohexyl]amino]-1-(hydroxymethyl)cyclohexane-1,2,3,4-tetrol	70688446	104666	C[C@H]1C[C@@H]([C@@H]([C@H]([C@H]1N[C@H]2C[C@@]([C@H]([C@@H]([C@H]2O)O)O)(CO)O)O)O)N	5.82391
137	(1S,2S,3R,4S,5S)-5-[[(2S,3R,4S,5R,6S)-4,5-Dihydroxy-2-(hydroxymethyl)-6-methoxyoxan-3-yl]amino]-1-(hydroxymethyl)cyclohexane-1,2,3,4-tetrol	70692637	104666	CO[C@@H]1[C@@H]([C@H]([C@H]([C@H](O1)CO)N[C@H]2C[C@@]([C@H]([C@@H]([C@H]2O)O)O)(CO)O)O)O	7
138	(1Z,4E)-5-(3,4-Dihydroxyphenyl)-1-hydroxy-1-(2-hydroxyphenyl)penta-1,4-dien-3-one	71569087	1370805	C1=CC=C(C(=C1)/C(=C/C(=O)/C=C/C2=CC(=C(C=C2)O)O)/O)O	4.84466
139	1-Hydroxymethyl-5-(2-hydroxy-1-phenyl-ethylamino)-cyclohexane-1,2,3,4-tetraol	73347264	104666	C1[C@@H]([C@@H]([C@H]([C@@H]([C@]1(CO)O)O)O)O)N[C@H](CO)C2=CC=CC=C2	4.46852
140	1-Hydroxymethyl-5-(2-hydroxy-2-phenyl-ethylamino)-cyclohexane-1,2,3,4-tetraol	73350356	104666	C1[C@@H]([C@@H]([C@@H]([C@H]([C@]1(CO)O)O)O)O)NC[C@@H](C2=CC=CC=C2)O	8.23657
141	Chembl4238409	78168139	1400165	CCC1C(C(C(C(N1)CC)O)O)O	5
142	Chembl4550935	78908128	1509471	CC1=C2C(=CC=C1)NC(=N2)C3=CC(=C(C=C3)OC)O	5.27572
143	Chembl4449615	84410102	1609748	CC1=CC2=C(C=C1C)N(N=N2)CC(=O)C3=CC=C(C=C3)Cl	5.65561
144	Chembl4443687	84410550	1609748	CC1=CC2=C(C=C1C)N(N=N2)CC(=O)C3=CC=CC=C3	5.46725
145	Chembl4237960	89495334	1400165	C1=CN(C(=O)N=C1N)C2[C@@H]([C@@H](C(O2)CO)O)O	5.60206
146	Chembl4451474	101671063	1546655	CC(=CCC/C(=C/CC1=C(C(=CC2=C1C(=O)C3=C(O2)C=C(C(=C3O)C/C=C(\C)/CO)O)O)OC)/C)C	4.54212
147	5-(2-Hydroxy-cyclohexylamino)-1-hydroxymethyl-cyclohexane-1,2,3,4-tetraol	101872894	104666	C1CC[C@H]([C@@H](C1)N[C@H]2C[C@@]([C@H]([C@@H]([C@H]2O)O)O)(CO)O)O	8.21467
148	(2R)-1-[4,4-Difluoro-5-(1,1'-biphenyl-4-ylmethoxy)pentyl]-2alpha-(hydroxymethyl)piperidine-3beta,4alpha,5beta-triol	101882899	1166042	C1[C@@H]([C@H]([C@@H]([C@H](N1CCCC(COCC2=CC=C(C=C2)C3=CC=CC=C3)(F)F)CO)O)O)O	5.04576
149	Cratoxylone	102004659	1373189	CC(=CCC1=C(C(=CC2=C1C(=O)C3=C(O2)C=C(C(=C3O)CCC(C)(C)O)O)O)OC)C	4.51286
150	Chembl4440152	102432416	1509468	CC1=CC=C(C=C1)[C@H](CC(=O)C2=CC3=CC=CC=C3C=C2)C4=CNC5=CC=CC=C54	5.36653
151	Chembl4439503	102432417	1509468	C1=CC=C(C=C1)[C@H](CC(=O)C2=CC3=CC=CC=C3C=C2)C4=CNC5=CC=CC=C54	5.36653
152	Chembl4202640	102519726	1373189	CC(=C)C(CC/C(=C/COC1=CC2=C(C=C1)OC3=CC(=CC(=C3C2=O)O)O)/C)O	4.86328
153	(2R,3R,4R,5S)-2-(Hydroxymethyl)-1-[5-[[4-phenyl-3-(trifluoromethyl)phenyl]methoxy]pentyl]piperidine-3,4,5-triol	118411068	1166042	C1[C@@H]([C@H]([C@@H]([C@H](N1CCCCCOCC2=CC(=C(C=C2)C3=CC=CC=C3)C(F)(F)F)CO)O)O)O	5.1549
154	(2R,3R,4R,5S)-2-(Hydroxymethyl)-1-[5-[[4-phenyl-2-(trifluoromethyl)phenyl]methoxy]pentyl]piperidine-3,4,5-triol	118411071	1166042	C1[C@@H]([C@H]([C@@H]([C@H](N1CCCCCOCC2=C(C=C(C=C2)C3=CC=CC=C3)C(F)(F)F)CO)O)O)O	5.09691
155	(2R,3R,4R,5S)-1-[5-[(2-Fluoro-4-phenylphenyl)methoxy]pentyl]-2-(hydroxymethyl)piperidine-3,4,5-triol	118411072	1166042	C1[C@@H]([C@H]([C@@H]([C@H](N1CCCCCOCC2=C(C=C(C=C2)C3=CC=CC=C3)F)CO)O)O)O	5.60206
156	(2R,3R,4R,5S)-2-(Hydroxymethyl)-1-[5-[(4-phenylphenyl)methoxy]pentyl]piperidine-3,4,5-triol	118411073	1166042	C1[C@@H]([C@H]([C@@H]([C@H](N1CCCCCOCC2=CC=C(C=C2)C3=CC=CC=C3)CO)O)O)O	5.69897
157	(2R,3R,4R,5S)-1-[5-[(3-Fluoro-4-phenylphenyl)methoxy]pentyl]-2-(hydroxymethyl)piperidine-3,4,5-triol	118411074	1166042	C1[C@@H]([C@H]([C@@H]([C@H](N1CCCCCOCC2=CC(=C(C=C2)C3=CC=CC=C3)F)CO)O)O)O	5.52288
158	(2R,3R,4R,5S)-2-(Hydroxymethyl)-1-[5-[(2-phenylphenyl)methoxy]pentyl]piperidine-3,4,5-triol	118411076	1166042	C1[C@@H]([C@H]([C@@H]([C@H](N1CCCCCOCC2=CC=CC=C2C3=CC=CC=C3)CO)O)O)O	5.82391
159	(1S,2S,3R,4S,5S)-5-[Bis(hydroxymethyl)amino]-1-(hydroxymethyl)cyclohexane-1,2,3,4-tetrol	118718367	104666	C1[C@@H]([C@@H]([C@H]([C@@H]([C@]1(CO)O)O)O)O)N(CO)CO	7.82391
160	5-(Cyclohexylmethyl-amino)-1-hydroxymethyl-cyclohexane-1,2,3,4-tetraol	118718368	104666	C1CCC(CC1)CN[C@H]2C[C@@]([C@H]([C@@H]([C@H]2O)O)O)(CO)O	6.61979
161	5-Cyclohexylamino-1-hydroxymethyl-cyclohexane-1,2,3,4-tetraol	118718369	104666	C1CCC(CC1)N[C@H]2C[C@@]([C@H]([C@@H]([C@H]2O)O)O)(CO)O	6.38722
162	5-(4-Bromo-benzylamino)-1-hydroxymethyl-cyclohexane-1,2,3,4-tetraol	118718370	104666	C1[C@@H]([C@@H]([C@H]([C@@H]([C@]1(CO)O)O)O)O)NCC2=CC=C(C=C2)Br	6.63827
163	6-(2-Hydroxy-1-hydroxymethyl-ethylamino)-4-hydroxymethyl-cyclohex-4-ene-1,2,3-triol	118718371	104666	C1=C([C@H]([C@@H]([C@H]([C@H]1NC(CO)CO)O)O)O)CO	5.22915
164	1-Hydroxymethyl-5-phenethylamino-cyclohexane-1,2,3,4-tetraol	118718372	104666	C1[C@@H]([C@@H]([C@H]([C@@H]([C@]1(CO)O)O)O)O)NCCC2=CC=CC=C2	7
165	5-(3,7-Dimethyl-octa-2,6-dienylamino)-1-hydroxymethyl-cyclohexane-1,2,3,4-tetraol	118718373	104666	CC(=CCC/C(=C/CN[C@H]1C[C@@]([C@H]([C@@H]([C@H]1O)O)O)(CO)O)/C)C	6.284
166	1-Hydroxymethyl-5-[(thiophen-2-ylmethyl)-amino]-cyclohexane-1,2,3,4-tetraol	118718375	104666	C1[C@@H]([C@@H]([C@H]([C@@H]([C@]1(CO)O)O)O)O)NCC2=CC=CS2	6.69897
167	5-(3,5-Di-tert-butyl-4-hydroxy-benzylamino)-1-hydroxymethyl-cyclohexane-1,2,3,4-tetraol	118718376	104666	CC(C)(C)C1=CC(=CC(=C1O)C(C)(C)C)CN[C@H]2C[C@@]([C@H]([C@@H]([C@H]2O)O)O)(CO)O	7.36653
168	1-Hydroxymethyl-5-(3-phenyl-allylamino)-cyclohexane-1,2,3,4-tetraol	118718377	104666	C1[C@@H]([C@@H]([C@H]([C@@H]([C@]1(CO)O)O)O)O)NC/C=C/C2=CC=CC=C2	6.56864
169	1-Hydroxymethyl-5-[(pyridin-3-ylmethyl)-amino]-cyclohexane-1,2,3,4-tetraol	118718379	104666	C1[C@@H]([C@@H]([C@H]([C@@H]([C@]1(CO)O)O)O)O)NCC2=CN=CC=C2	6.48149
170	(2R,3R,4R,5S)-2-(Hydroxymethyl)-1-[5-[(3-phenylphenyl)methoxy]pentyl]piperidine-3,4,5-triol	118719919	1166042	C1[C@@H]([C@H]([C@@H]([C@H](N1CCCCCOCC2=CC(=CC=C2)C3=CC=CC=C3)CO)O)O)O	5.82391
171	(2R,3R,4R,5S)-2-(Hydroxymethyl)-1-[5-[(1S)-1-(4-phenylphenyl)ethoxy]pentyl]piperidine-3,4,5-triol	118720302	1166042	C[C@@H](C1=CC=C(C=C1)C2=CC=CC=C2)OCCCCCN3C[C@@H]([C@H]([C@@H]([C@H]3CO)O)O)O	5.60206
172	4-(1,3-Benzothiazol-2-yl)-N-[(Z)-pyridin-2-ylmethylideneamino]benzamide	118730249	1196906	C1=CC=C2C(=C1)N=C(S2)C3=CC=C(C=C3)C(=O)N/N=C\C4=CC=CC=N4	4.99012
173	4-(1,3-Benzothiazol-2-yl)-N-[(E)-thiophen-2-ylmethylideneamino]benzamide	118730252	1196906	C1=CC=C2C(=C1)N=C(S2)C3=CC=C(C=C3)C(=O)N/N=C/C4=CC=CS4	5.0716
174	4-(1,3-Benzothiazol-2-yl)-N-[(Z)-furan-2-ylmethylideneamino]benzamide	118730256	1196906	C1=CC=C2C(=C1)N=C(S2)C3=CC=C(C=C3)C(=O)N/N=C\C4=CC=CO4	4.89449
175	4-(1,3-Benzothiazol-2-yl)-N-[(E)-(4-nitrophenyl)methylideneamino]benzamide	118730261	1196906	C1=CC=C2C(=C1)N=C(S2)C3=CC=C(C=C3)C(=O)N/N=C/C4=CC=C(C=C4)[N+](=O)[O-]	4.57873
176	4-(1,3-Benzothiazol-2-yl)-N-[(E)-(4-fluorophenyl)methylideneamino]benzamide	118730263	1196906	C1=CC=C2C(=C1)N=C(S2)C3=CC=C(C=C3)C(=O)N/N=C/C4=CC=C(C=C4)F	5.14752
177	4-(1,3-Benzothiazol-2-yl)-N-[(E)-(3,5-dimethoxyphenyl)methylideneamino]benzamide	118730264	1196906	COC1=CC(=CC(=C1)/C=N/NC(=O)C2=CC=C(C=C2)C3=NC4=CC=CC=C4S3)OC	4.79129
178	4-(1,3-Benzothiazol-2-yl)-N-[(E)-benzylideneamino]benzamide	118730265	1196906	C1=CC=C(C=C1)/C=N/NC(=O)C2=CC=C(C=C2)C3=NC4=CC=CC=C4S3	5.0942
179	4-(1,3-Benzothiazol-2-yl)-N-[(E)-(3-bromo-4-fluorophenyl)methylideneamino]benzamide	118730266	1196906	C1=CC=C2C(=C1)N=C(S2)C3=CC=C(C=C3)C(=O)N/N=C/C4=CC(=C(C=C4)F)Br	4.55253
180	4-(1,3-Benzothiazol-2-yl)-N-[(E)-(4-methoxyphenyl)methylideneamino]benzamide	118730267	1196906	COC1=CC=C(C=C1)/C=N/NC(=O)C2=CC=C(C=C2)C3=NC4=CC=CC=C4S3	4.73684
181	4-(1,3-Benzothiazol-2-yl)-N-[(E)-(4-chlorophenyl)methylideneamino]benzamide	118730270	1196906	C1=CC=C2C(=C1)N=C(S2)C3=CC=C(C=C3)C(=O)N/N=C/C4=CC=C(C=C4)Cl	5.27491
182	4-(1,3-Benzothiazol-2-yl)-N-[(E)-(3-methoxyphenyl)methylideneamino]benzamide	118730271	1196906	COC1=CC=CC(=C1)/C=N/NC(=O)C2=CC=C(C=C2)C3=NC4=CC=CC=C4S3	4.95507
183	4-(1,3-Benzothiazol-2-yl)-N-[(E)-(3-hydroxyphenyl)methylideneamino]benzamide	118730272	1196906	C1=CC=C2C(=C1)N=C(S2)C3=CC=C(C=C3)C(=O)N/N=C/C4=CC(=CC=C4)O	5.03574
184	4-(1,3-Benzothiazol-2-yl)-N-[(E)-(3-hydroxy-2-iodo-4-methoxyphenyl)methylideneamino]benzamide	118730275	1196906	COC1=C(C(=C(C=C1)/C=N/NC(=O)C2=CC=C(C=C2)C3=NC4=CC=CC=C4S3)I)O	4.34872
185	4-(1,3-Benzothiazol-2-yl)-N-[(E)-(3,5-dihydroxyphenyl)methylideneamino]benzamide	118730277	1196906	C1=CC=C2C(=C1)N=C(S2)C3=CC=C(C=C3)C(=O)N/N=C/C4=CC(=CC(=C4)O)O	4.9539
186	Chembl4442533	118855492	1509467	C1=CC=C2C(=C1)C=C(N2)C(=O)N/N=C/C3=CC(=CC(=C3)O)O	5.63827
187	Chembl4533183	118855494	1509467	COC1=C(C=C(C=C1)/C=N/NC(=O)C2=CC3=CC=CC=C3N2)O	5.63827
188	Chembl4533603	118855496	1509467	COC1=C(C(=C(C=C1)/C=N/NC(=O)C2=CC3=CC=CC=C3N2)I)O	5.63827
189	Chembl4538234	119081250	1509486	COC1=CC=C(C=C1)/C=N/NC(=O)C2=NC(=CS2)C3=CC4=CC=CC=C4OC3=O	5.20761
190	Chembl4583678	119081260	1509486	C1=CC=C2C(=C1)C=C(C(=O)O2)C3=CSC(=N3)C(=O)N/N=C/C4=CC=C(C=C4)Cl	5.20761
191	Chembl4456697	119081261	1509486	C1=CC=C2C(=C1)C=C(C(=O)O2)C3=CSC(=N3)C(=O)N/N=C/C4=CC(=CC=C4)Cl	5.20761
192	Chembl4435153	119081262	1509486	C1=CC=C2C(=C1)C=C(C(=O)O2)C3=CSC(=N3)C(=O)N/N=C/C4=CC=C(C=C4)C(F)(F)F	5.20761
193	Chembl4521797	119081263	1509486	C1=CC=C2C(=C1)C=C(C(=O)O2)C3=CSC(=N3)C(=O)N/N=C/C4=CC=CC=C4F	5.20761
194	Chembl4453289	119081264	1509486	C1=CC=C2C(=C1)C=C(C(=O)O2)C3=CSC(=N3)C(=O)N/N=C/C4=CC(=CC=C4)Br	5.20761
195	Chembl4468721	119081265	1509486	COC1=CC=CC=C1/C=N/NC(=O)C2=NC(=CS2)C3=CC4=CC=CC=C4OC3=O	5.20761
196	Chembl4452388	121225769	1509486	C1=CC=C2C(=C1)C=C(C(=O)O2)C3=CSC(=N3)C(=O)N/N=C/C4=CC(=CC=C4)F	5.20761
197	N-[(E)-(4-Nitrophenyl)methylideneamino]-2-oxochromene-3-carboxamide	122181573	1509485	C1=CC=C2C(=C1)C=C(C(=O)O2)C(=O)N/N=C/C3=CC=C(C=C3)[N+](=O)[O-]	5.95861
198	[(3E)-3-[(3,4-Dihydroxyphenyl)methylidene]-2-hydroxycyclohexen-1-yl]-phenylmethanone	122185117	1370805	C1C/C(=C\C2=CC(=C(C=C2)O)O)/C(=C(C1)C(=O)C3=CC=CC=C3)O	4.38722
199	2-[4-(Trifluoromethyl)phenyl]-3-(1,4,5-triphenylimidazol-2-yl)-1H-indole	122191974	1509467	C1=CC=C(C=C1)C2=C(N(C(=N2)C3=C(NC4=CC=CC=C43)C5=CC=C(C=C5)C(F)(F)F)C6=CC=CC=C6)C7=CC=CC=C7	5.08092
200	Chembl4590962	126715487	1509468	CC1=CC=C(C=C1)[C@H](CC(=O)C2=CC=CC=C2)C3=CNC4=CC=CC=C43	5.36653
201	Chembl4441979	126715488	1509468	COC1=CC=C(C=C1)[C@H](CC(=O)C2=CC3=CC=CC=C3C=C2)C4=CNC5=CC=CC=C54	5.36653
202	Chembl4456998	126715493	1509468	C1=CC=C(C=C1)C(=O)C[C@@H](C2=CC=CS2)C3=CNC4=CC=CC=C43	5.36653
203	Chembl4473090	126715501	1509468	C1=CC=C2C=C(C=CC2=C1)C(=O)C[C@@H](C3=CC=C(C=C3)Cl)C4=CNC5=CC=CC=C54	5.36653
204	Chembl4445238	126962135	1509465	C1=CC=C(C=C1)CN2C=C(C3=CC=CC=C32)C4(C5=CC=CC=C5NC4=O)C6=CN(C7=CC=CC=C76)CC8=CC=CC=C8	5.22915
205	Chembl4564310	126962136	1509465	C1=CC=C2C(=C1)C(=CN2CC3=CC(=CC=C3)F)C4(C5=CC=CC=C5NC4=O)C6=CN(C7=CC=CC=C76)CC8=CC(=CC=C8)F	5.22915
206	Chembl4460080	126962137	1509465	C1=CC=C2C(=C1)C(=CN2CC3=CC=C(C=C3)Br)C4(C5=CC=CC=C5NC4=O)C6=CN(C7=CC=CC=C76)CC8=CC=C(C=C8)Br	5.22915
207	(2R,3S,4S)-1-[(2S,3S)-3-(2,2-Dimethylpropoxy)-2,4-dihydroxybutyl]-2-(hydroxymethyl)thiolan-1-ium-3,4-diol;chloride	127048314	1306873	CC(C)(C)CO[C@@H](CO)[C@@H](C[S+]1C[C@H]([C@@H]([C@H]1CO)O)O)O.[Cl-]	6.3279
208	(2R,3S,4S)-1-[(2S,3S)-2,4-Dihydroxy-3-(2-methylpropoxy)butyl]-2-(hydroxymethyl)thiolan-1-ium-3,4-diol;chloride	127051169	1306873	CC(C)CO[C@@H](CO)[C@@H](C[S+]1C[C@H]([C@@H]([C@H]1CO)O)O)O.[Cl-]	6.16115
209	(2R,3S,4S)-1-[(2S,3S)-2,4-Dihydroxy-3-pentoxybutyl]-2-(hydroxymethyl)thiolan-1-ium-3,4-diol;chloride	127052422	1306873	CCCCCO[C@@H](CO)[C@@H](C[S+]1C[C@H]([C@@H]([C@H]1CO)O)O)O.[Cl-]	5.82391
210	(2R,3S,4S)-1-[(2S,3S)-3-Heptoxy-2,4-dihydroxybutyl]-2-(hydroxymethyl)thiolan-1-ium-3,4-diol;chloride	127052423	1306873	CCCCCCCO[C@@H](CO)[C@@H](C[S+]1C[C@H]([C@@H]([C@H]1CO)O)O)O.[Cl-]	6.19382
211	Chembl4575035	127053745	1509465	C1=CC=C(C(=C1)CN2C=C(C3=CC=CC=C32)C4(C5=CC=CC=C5NC4=O)C6=CN(C7=CC=CC=C76)CC8=CC=CC=C8Cl)Cl	5.22915
212	Chembl4436320	127053746	1509465	C1=CC=C(C(=C1)CN2C=C(C3=CC=CC=C32)C4(C5=CC=CC=C5NC4=O)C6=CN(C7=CC=CC=C76)CC8=CC=CC=C8F)F	5.22915
213	Chembl4443865	127053747	1509465	CCCN1C=C(C2=CC=CC=C21)C3(C4=CC=CC=C4NC3=O)C5=CN(C6=CC=CC=C65)CCC	5.22915
214	Chembl4435550	127053748	1509465	CC(C)N1C=C(C2=CC=CC=C21)C3(C4=CC=CC=C4NC3=O)C5=CN(C6=CC=CC=C65)C(C)C	5.22915
215	Chembl4550304	127053749	1509465	CCCCN1C=C(C2=CC=CC=C21)C3(C4=CC=CC=C4NC3=O)C5=CN(C6=CC=CC=C65)CCCC	5.22915
216	Chembl4436361	127053750	1509465	CC(C)CN1C=C(C2=CC=CC=C21)C3(C4=CC=CC=C4NC3=O)C5=CN(C6=CC=CC=C65)CC(C)C	5.22915
217	5-[(3,4-Dihydro-2,2-dimethyl-2H-1-benzopyran-6-yl)methyl]-3-hydroxy-4-(4-hydroxyphenyl)-2(5H)-furanone	129774355	1370806	CC1(CCC2=C(O1)C=CC(=C2)CC3C(=C(C(=O)O3)O)C4=CC=C(C=C4)O)C	4.93367
218	Chembl4528814	132522820	1509465	C1=CC(=CC(=C1)F)C2=C(N=NC(=N2)SCC(COC3=CC4=C(C=C3)C=CC(=O)O4)O)C5=CC(=CC=C5)F	4.49485
219	Chembl4587989	132522821	1509465	C1=CC(=CC2=C1C=CC(=O)O2)OCC(CSC3=NC(=C(N=N3)C4=CC=C(C=C4)F)C5=CC=C(C=C5)F)O	4.49485
220	Chembl4469981	132522822	1509465	C1=CC=C(C=C1)C2=C(N=NC(=N2)SCC(COC3=CC4=C(C=C3)C=CC(=O)O4)O)C5=CC=CC=C5	4.49485
221	Chembl4579423	132522823	1509465	C1=COC(=C1)C2=C(N=NC(=N2)SCC(COC3=CC4=C(C=C3)C=CC(=O)O4)O)C5=CC=CO5	4.49485
222	Chembl4568819	132522824	1509465	C1=CC=C2C(=C1)C=C(C(=O)O2)OCC(CSC3=NC(=C(N=N3)C4=CC=CO4)C5=CC=CO5)O	4.49485
223	Chembl4558577	132522825	1509465	C1=CC=C2C(=C1)C=C(C(=O)O2)OCC(CSC3=NC(=C(N=N3)C4=CC=C(C=C4)F)C5=CC=C(C=C5)F)O	4.49485
224	Chembl4446517	132522826	1509465	C1=CC=C2C(=C1)C=C(C(=O)O2)OCC(CSC3=NC(=C(N=N3)C4=CC(=CC=C4)Br)C5=CC(=CC=C5)Br)O	4.49485
225	Flavipesolide B	132577715	1370806	CC1(CCC2=C(O1)C=CC(=C2)CC3=C([C@](OC3=O)(C(=O)OC)O)C4=CC=C(C=C4)O)C	4.98716
226	Flavipesolide C	132577716	1370806	CC1(CCC2=C(O1)C=CC(=C2)CC3=C([C@](OC3=O)(C(=O)O)O)C4=CC=C(C=C4)O)C	5.11748
227	2-[4-[[2-(2-Methoxyphenyl)-4,5-diphenylimidazol-1-yl]methyl]triazol-1-yl]-N-(4-methylphenyl)acetamide	134131791	1509468	CC1=CC=C(C=C1)NC(=O)CN2C=C(N=N2)CN3C(=C(N=C3C4=CC=CC=C4OC)C5=CC=CC=C5)C6=CC=CC=C6	4.82391
228	N-(2,4-Dichlorophenyl)-2-[4-[[2-(4-fluorophenyl)-4,5-diphenylimidazol-1-yl]methyl]triazol-1-yl]acetamide	134133547	1509468	C1=CC=C(C=C1)C2=C(N(C(=N2)C3=CC=C(C=C3)F)CC4=CN(N=N4)CC(=O)NC5=C(C=C(C=C5)Cl)Cl)C6=CC=CC=C6	4.82391
229	2-[4-[[2-(3-Chlorophenyl)-4,5-diphenylimidazol-1-yl]methyl]triazol-1-yl]-N-(4-methoxyphenyl)acetamide	134134001	1509468	COC1=CC=C(C=C1)NC(=O)CN2C=C(N=N2)CN3C(=C(N=C3C4=CC(=CC=C4)Cl)C5=CC=CC=C5)C6=CC=CC=C6	4.82391
230	N-(2,4-Dimethylphenyl)-2-[4-[[2-(3-fluorophenyl)-4,5-diphenylimidazol-1-yl]methyl]triazol-1-yl]acetamide	134134009	1509468	CC1=CC(=C(C=C1)NC(=O)CN2C=C(N=N2)CN3C(=C(N=C3C4=CC(=CC=C4)F)C5=CC=CC=C5)C6=CC=CC=C6)C	4.82391
231	Methyl 4-[1-[[1-[2-(4-ethoxyanilino)-2-oxoethyl]triazol-4-yl]methyl]-4,5-diphenylimidazol-2-yl]benzoate	134134112	1509468	CCOC1=CC=C(C=C1)NC(=O)CN2C=C(N=N2)CN3C(=C(N=C3C4=CC=C(C=C4)C(=O)OC)C5=CC=CC=C5)C6=CC=CC=C6	4.82391
232	2-[4-[[2-(3-Chlorophenyl)-4,5-diphenylimidazol-1-yl]methyl]triazol-1-yl]-N-(4-ethoxyphenyl)acetamide	134134969	1509468	CCOC1=CC=C(C=C1)NC(=O)CN2C=C(N=N2)CN3C(=C(N=C3C4=CC(=CC=C4)Cl)C5=CC=CC=C5)C6=CC=CC=C6	4.82391
233	2-[4-[[2-(3-Bromophenyl)-4,5-diphenylimidazol-1-yl]methyl]triazol-1-yl]-N-(2-ethoxyphenyl)acetamide	134137273	1509468	CCOC1=CC=CC=C1NC(=O)CN2C=C(N=N2)CN3C(=C(N=C3C4=CC(=CC=C4)Br)C5=CC=CC=C5)C6=CC=CC=C6	4.82391
234	2-[4-[(4,5-Diphenyl-2-thiophen-2-ylimidazol-1-yl)methyl]triazol-1-yl]-N-(4-methoxyphenyl)acetamide	134139205	1509468	COC1=CC=C(C=C1)NC(=O)CN2C=C(N=N2)CN3C(=C(N=C3C4=CC=CS4)C5=CC=CC=C5)C6=CC=CC=C6	4.82391
235	N-(2-Ethoxyphenyl)-2-[4-[[2-(2-fluorophenyl)-4,5-diphenylimidazol-1-yl]methyl]triazol-1-yl]acetamide	134140317	1509468	CCOC1=CC=CC=C1NC(=O)CN2C=C(N=N2)CN3C(=C(N=C3C4=CC=CC=C4F)C5=CC=CC=C5)C6=CC=CC=C6	4.82391
236	2-[4-[[2-(4-Bromophenyl)-4,5-diphenylimidazol-1-yl]methyl]triazol-1-yl]-N-(4-fluorophenyl)acetamide	134140665	1509468	C1=CC=C(C=C1)C2=C(N(C(=N2)C3=CC=C(C=C3)Br)CC4=CN(N=N4)CC(=O)NC5=CC=C(C=C5)F)C6=CC=CC=C6	4.82391
237	2-[4-[[2-(3-Fluorophenyl)-4,5-diphenylimidazol-1-yl]methyl]triazol-1-yl]-N-(2-methylphenyl)acetamide	134148325	1509468	CC1=CC=CC=C1NC(=O)CN2C=C(N=N2)CN3C(=C(N=C3C4=CC(=CC=C4)F)C5=CC=CC=C5)C6=CC=CC=C6	4.82391
238	2-[4-[[2-(4-Bromophenyl)-4,5-diphenylimidazol-1-yl]methyl]triazol-1-yl]-N-(2-methylphenyl)acetamide	134149940	1509468	CC1=CC=CC=C1NC(=O)CN2C=C(N=N2)CN3C(=C(N=C3C4=CC=C(C=C4)Br)C5=CC=CC=C5)C6=CC=CC=C6	4.82391
239	N-(2,4-Dichlorophenyl)-2-[4-[[2-(3,4-dimethoxyphenyl)-4,5-diphenylimidazol-1-yl]methyl]triazol-1-yl]acetamide	134151767	1509468	COC1=C(C=C(C=C1)C2=NC(=C(N2CC3=CN(N=N3)CC(=O)NC4=C(C=C(C=C4)Cl)Cl)C5=CC=CC=C5)C6=CC=CC=C6)OC	4.82391
240	2-[4-[[2-(3-Chlorophenyl)-4,5-diphenylimidazol-1-yl]methyl]triazol-1-yl]-N-(2,4-dimethylphenyl)acetamide	134156711	1509468	CC1=CC(=C(C=C1)NC(=O)CN2C=C(N=N2)CN3C(=C(N=C3C4=CC(=CC=C4)Cl)C5=CC=CC=C5)C6=CC=CC=C6)C	4.82391
241	Methyl 4-[1-[[1-[2-(2,5-dichloroanilino)-2-oxoethyl]triazol-4-yl]methyl]-4,5-diphenylimidazol-2-yl]benzoate	134157314	1509468	COC(=O)C1=CC=C(C=C1)C2=NC(=C(N2CC3=CN(N=N3)CC(=O)NC4=C(C=CC(=C4)Cl)Cl)C5=CC=CC=C5)C6=CC=CC=C6	4.82391
242	Chembl4476389	135391860	1509478	C1=CC=C(C=C1)C2=CC=C(C=C2)C3=CSC(=N3)N/N=C/C4=CC=CC5=CC=CC=C54	5.20761
243	N'-[(E)-(4-Hydroxy-3-methoxyphenyl)methylidene]-1H-indole-2-carbohydrazide	135580822	1509467	COC1=C(C=CC(=C1)/C=N/NC(=O)C2=CC3=CC=CC=C3N2)O	5.63827
244	Chembl4558252	135580865	1509485	C1=CC=C2C(=C1)C=C(C(=O)O2)C(=O)N/N=C/C3=CC=CC=C3O	5.95861
245	Chembl4217244	135603218	1509467	C1=CC=C2C(=C1)C=C(N2)C(=O)N/N=C/C3=CC=C(C=C3)O	5.63827
246	4-(4-Methyl-1H-benzoimidazole-2-yl)phenol	135974165	1509471	CC1=C2C(=CC=C1)NC(=N2)C3=CC=C(C=C3)O	5.27572
247	Chembl4529445	136163007	1509471	CC1=C2C(=CC=C1)NC(=N2)C3=CC=CC=C3O	5.27572
248	Chembl4475487	136168639	1509471	CC1=C2C(=CC=C1)NC(=N2)C3=C(C=C(C=C3)OC)O	5.27572
249	Chembl4482888	136168640	1509471	CC1=C2C(=CC=C1)NC(=N2)C3=C(C=CC(=C3)OC)O	5.27572
250	4-(1,3-Benzothiazol-2-yl)-N-[(E)-(2,4,6-trihydroxyphenyl)methylideneamino]benzamide	136180344	1196906	C1=CC=C2C(=C1)N=C(S2)C3=CC=C(C=C3)C(=O)N/N=C/C4=C(C=C(C=C4O)O)O	5.07727
251	Chembl4528769	136198571	1509478	C1=CC2=C(C=C1Cl)N=C(S2)C3=C(C=CC(=C3)Br)O	4.65758
252	Chembl4445451	136661648	1509468	CCCN1C2=CC=CC=C2C(=C1O)N=NC(=O)CC3=C(C=C(C=C3)Cl)Cl	5.65758
253	Chembl4540336	136661649	1509468	C1=CC(=C(C=C1CC(=O)N=NC2=C(NC3=C2C=CC(=C3)Br)O)Cl)Cl	5.65758
254	Chembl4458470	136661650	1509468	C1=CC(=C(C=C1Cl)Cl)CC(=O)N=NC2=C(NC3=C2C=CC(=C3)Br)O	5.65758
255	Chembl4455386	136661651	1509468	C1=CC=C(C(=C1)C(=O)N=NC2=C(NC3=C2C=CC(=C3)Br)O)O	5.65758
256	Chembl4556298	136706650	1509471	CC1=C2C(=CC=C1)NC(=N2)C3=CC(=C(C=C3)O)O	5.27572
257	Chembl4447344	136903786	1509471	CC1=C2C(=CC=C1)NC(=N2)C3=C(C=C(C=C3)O)O	5.27572
258	Chembl4474005	136927555	1509471	CC1=C2C(=CC=C1)NC(=N2)C3=C(C=CC(=C3)O)O	5.27572
259	4-(1,3-Benzothiazol-2-yl)-N-[(E)-(2-hydroxy-5-methoxyphenyl)methylideneamino]benzamide	136961465	1196906	COC1=CC(=C(C=C1)O)/C=N/NC(=O)C2=CC=C(C=C2)C3=NC4=CC=CC=C4S3	5.18709
260	4-(1,3-Benzothiazol-2-yl)-N-[(E)-(4-hydroxyphenyl)methylideneamino]benzamide	136961466	1196906	C1=CC=C2C(=C1)N=C(S2)C3=CC=C(C=C3)C(=O)N/N=C/C4=CC=C(C=C4)O	4.94731
261	4-(1,3-Benzothiazol-2-yl)-N-[(E)-(2,3-dihydroxyphenyl)methylideneamino]benzamide	136961467	1196906	C1=CC=C2C(=C1)N=C(S2)C3=CC=C(C=C3)C(=O)N/N=C/C4=C(C(=CC=C4)O)O	4.95001
262	4-(1,3-Benzothiazol-2-yl)-N-[(E)-(2-hydroxy-4-methoxyphenyl)methylideneamino]benzamide	136961468	1196906	COC1=CC(=C(C=C1)/C=N/NC(=O)C2=CC=C(C=C2)C3=NC4=CC=CC=C4S3)O	5.15677
263	4-(1,3-Benzothiazol-2-yl)-N-[(E)-(2-hydroxyphenyl)methylideneamino]benzamide	136961469	1196906	C1=CC=C(C(=C1)/C=N/NC(=O)C2=CC=C(C=C2)C3=NC4=CC=CC=C4S3)O	5.25571
264	4-(1,3-Benzothiazol-2-yl)-N-[(E)-(3,4-dihydroxyphenyl)methylideneamino]benzamide	136961470	1196906	C1=CC=C2C(=C1)N=C(S2)C3=CC=C(C=C3)C(=O)N/N=C/C4=CC(=C(C=C4)O)O	4.82131
265	4-(1,3-Benzothiazol-2-yl)-N-[(E)-(2,4-dihydroxyphenyl)methylideneamino]benzamide	136961471	1196906	C1=CC=C2C(=C1)N=C(S2)C3=CC=C(C=C3)C(=O)N/N=C/C4=C(C=C(C=C4)O)O	5.25337
266	4-(1,3-Benzothiazol-2-yl)-N-[(E)-(3-bromo-4-hydroxyphenyl)methylideneamino]benzamide	136961472	1196906	C1=CC=C2C(=C1)N=C(S2)C3=CC=C(C=C3)C(=O)N/N=C/C4=CC(=C(C=C4)O)Br	5.09313
267	4-(1,3-Benzothiazol-2-yl)-N-[(E)-(4-hydroxy-3-methoxyphenyl)methylideneamino]benzamide	136961473	1196906	COC1=C(C=CC(=C1)/C=N/NC(=O)C2=CC=C(C=C2)C3=NC4=CC=CC=C4S3)O	4.27295
268	4-(1,3-Benzothiazol-2-yl)-N-[(E)-(2,5-dihydroxyphenyl)methylideneamino]benzamide	136961474	1196906	C1=CC=C2C(=C1)N=C(S2)C3=CC=C(C=C3)C(=O)N/N=C/C4=C(C=CC(=C4)O)O	4.92628
269	(3Z)-3-[[4-(4-Fluorophenyl)thiazol-2-yl]hydrazono]indolin-2-one	136961580	1509465	C1=CC=C2C(=C1)C(=C(N2)O)N=NC3=NC(=CS3)C4=CC=C(C=C4)F	5.27572
270	Chembl4469378	136965669	1509471	CC1=C2C(=CC=C1)NC(=N2)C3=C(C(=CC=C3)O)O	5.27572
271	Chembl4576919	137001841	1509486	C1=CC=C2C(=C1)C=C(C(=O)O2)C3=CSC(=N3)C(=O)N/N=C/C4=CC=CC=C4O	5.20761
272	Chembl4573047	137001842	1509486	C1=CC=C2C(=C1)C=C(C(=O)O2)C3=CSC(=N3)C(=O)N/N=C/C4=CC=C(C=C4)O	5.20761
273	Chembl4574133	137001843	1509486	CC(C)(C)C1=CC(=C(C(=C1)C(C)(C)C)O)/C=N/NC(=O)C2=NC(=CS2)C3=CC4=CC=CC=C4OC3=O	5.20761
274	Chembl4129528	137001844	1509486	C1=CC=C2C(=C1)C=C(C(=O)O2)C3=CSC(=N3)C(=O)N/N=C/C4=C(C(=CC(=C4)Cl)Cl)O	5.20761
275	Chembl4553128	137001845	1509486	C1=CC=C2C(=C1)C=C(C(=O)O2)C3=CSC(=N3)C(=O)N/N=C/C4=CC(=C(C=C4)O)F	5.20761
276	Chembl4460908	137001846	1509486	C1=CC=C2C(=C1)C=C(C(=O)O2)C3=CSC(=N3)C(=O)N/N=C/C4=C(C=CC(=C4)Cl)O	5.20761
277	Chembl4553656	137001847	1509486	COC1=CC(=C(C=C1)/C=N/NC(=O)C2=NC(=CS2)C3=CC4=CC=CC=C4OC3=O)O	5.20761
278	Chembl4516889	137001849	1509486	C1=CC=C2C(=C1)C=C(C(=O)O2)C3=CSC(=N3)C(=O)N/N=C/C4=CC(=C(C=C4)O)O	5.20761
279	Chembl4466503	137014966	1509467	C1=CC=C2C(=C1)C=C(N2)C(=O)N/N=C/C3=CC(=C(C(=C3)O)O)O	5.63827
280	Chembl4559817	137014967	1509467	C1=CC=C2C(=C1)C=C(N2)C(=O)N/N=C/C3=C(C=C(C=C3O)O)O	5.63827
281	Chembl4471072	137014968	1509467	C1=CC=C2C(=C1)C=C(N2)C(=O)N/N=C/C3=C(C=CC(=C3)O)O	5.63827
282	Chembl4525854	137014969	1509467	C1=CC=C2C(=C1)C=C(N2)C(=O)N/N=C/C3=CC(=C(C=C3)O)O	5.63827
283	Chembl4593066	137014970	1509467	C1=CC=C2C(=C1)C=C(N2)C(=O)N/N=C/C3=C(C(=CC=C3)O)O	5.63827
284	Chembl4476335	137014971	1509467	C1=CC=C2C(=C1)C=C(N2)C(=O)N/N=C/C3=CC=CC=C3O	5.63827
285	Chembl4438611	137014972	1509467	COC1=CC(=C(C=C1)O)/C=N/NC(=O)C2=CC3=CC=CC=C3N2	5.63827
286	Chembl4526446	137179324	1509469	C1=CC=C2C(=C1)C(=C(N2)O)N=NC(=O)COC3=CC4=C(C=C3)C=CC(=O)O4	5.60206
287	Chembl4553582	137179325	1509469	CC1=CC2=C(C=C1)NC(=C2N=NC(=O)COC3=CC4=C(C=C3)C=CC(=O)O4)O	5.60206
288	Chembl4435626	137179326	1509469	CC1=CC(=C2C(=C1)C(=C(N2)O)N=NC(=O)COC3=CC4=C(C=C3)C=CC(=O)O4)C	5.60206
289	Chembl4463121	137179327	1509469	C1=CC(=CC2=C1C=CC(=O)O2)OCC(=O)N=NC3=C(NC4=C3C=C(C=C4)F)O	5.60206
290	Chembl4532650	137179328	1509469	C1=CC(=CC2=C1C=CC(=O)O2)OCC(=O)N=NC3=C(NC4=C3C=C(C=C4)Cl)O	5.60206
291	Chembl4578640	137179329	1509469	C1=CC(=CC2=C1C=CC(=O)O2)OCC(=O)N=NC3=C(NC4=C3C=C(C=C4)Br)O	5.60206
292	Chembl4471443	137179330	1509469	C1=CC(=CC2=C1C=CC(=O)O2)OCC(=O)N=NC3=C(NC4=C3C=C(C=C4)[N+](=O)[O-])O	5.60206
293	Chembl4561189	137179331	1509469	CN1C2=CC=CC=C2C(=C1O)N=NC(=O)COC3=CC4=C(C=C3)C=CC(=O)O4	5.60206
294	Chembl4568489	137179332	1509469	C1=CC=C(C=C1)CN2C3=CC=CC=C3C(=C2O)N=NC(=O)COC4=CC5=C(C=C4)C=CC(=O)O5	5.60206
295	Chembl4438638	137179333	1509469	C1=CC=C(C(=C1)CN2C3=CC=CC=C3C(=C2O)N=NC(=O)COC4=CC5=C(C=C4)C=CC(=O)O5)F	5.60206
296	Chembl4475058	137179334	1509469	C1=CC=C2C(=C1)C(=C(N2CC3=CC(=CC=C3)F)O)N=NC(=O)COC4=CC5=C(C=C4)C=CC(=O)O5	5.60206
297	Chembl4441977	137179335	1509469	C1=CC=C(C(=C1)CN2C3=CC=CC=C3C(=C2O)N=NC(=O)COC4=CC5=C(C=C4)C=CC(=O)O5)Cl	5.60206
298	Chembl4518046	137179336	1509469	C1=CC=C2C(=C1)C(=C(N2CC3=CC=C(C=C3)Br)O)N=NC(=O)COC4=CC5=C(C=C4)C=CC(=O)O5	5.60206
299	Chembl4587269	137179337	1509469	CC1=CC2=C(C=C1)N(C(=C2N=NC(=O)COC3=CC4=C(C=C3)C=CC(=O)O4)O)CC5=CC=CC=C5F	5.60206
300	Chembl4537391	137179338	1509469	CC1=CC2=C(C=C1)N(C(=C2N=NC(=O)COC3=CC4=C(C=C3)C=CC(=O)O4)O)CC5=CC(=CC=C5)F	5.60206
301	Chembl4516073	137179339	1509469	C1=CC=C(C(=C1)CN2C3=C(C=C(C=C3)Cl)C(=C2O)N=NC(=O)COC4=CC5=C(C=C4)C=CC(=O)O5)F	5.60206
302	Chembl4545087	137179340	1509469	C1=CC(=CC(=C1)F)CN2C3=C(C=C(C=C3)Cl)C(=C2O)N=NC(=O)COC4=CC5=C(C=C4)C=CC(=O)O5	5.60206
303	Chembl4581970	137179341	1509469	C1=CC=C(C=C1)CN2C3=C(C=C(C=C3)Br)C(=C2O)N=NC(=O)COC4=CC5=C(C=C4)C=CC(=O)O5	5.60206
304	Chembl4583142	137179342	1509469	C1=CC=C(C(=C1)CN2C3=C(C=C(C=C3)Br)C(=C2O)N=NC(=O)COC4=CC5=C(C=C4)C=CC(=O)O5)Cl	5.60206
305	Chembl4452470	137179343	1509469	C1=CC(=CC2=C1C=CC(=O)O2)OCC(=O)N=NC3=C(N(C4=C3C=C(C=C4)Br)CC5=CC=C(C=C5)Br)O	5.60206
306	Chembl4161936	137242181	1509485	C1=CC=C2C(=C1)C=C(C(=O)O2)C(=O)N/N=C/C3=C(C=C(C=C3)O)O	5.95861
307	Chembl4531264	139231919	1509491	C1=CC=C(C=C1)C(C2=C(C3=CC=CC=C3OC2=O)N)C4=C(C5=CC=CC=C5OC4=O)N	4.69897
308	Chembl4214649	139589754	1378614	CC1=CC(=CC(=C1C(=O)O[C@H]2[C@@H]3COC(=CC3=CC(=O)[C@@]2(C)O)/C=C/[C@H](C)O)O)O	4.10458
309	Chembl4215785	139589755	1378614	CC1=CC(=CC(=C1C(=O)O[C@H]2[C@@H]3COC(=CC3=CC(=O)[C@@]2(C)O)/C=C/C=O)O)O	4.64016
310	Chembl4556172	141348410	1509491	C1=CC=C2C(=C1)C(=C(C(=O)O2)C(C3=CC=C(C=C3)[N+](=O)[O-])C4=C(C5=CC=CC=C5OC4=O)N)N	4.69897
311	Chembl4459976	141348411	1509491	CC1=CC=C(C=C1)C(C2=C(C3=CC=CC=C3OC2=O)N)C4=C(C5=CC=CC=C5OC4=O)N	4.69897
312	Chembl4472698	141734915	1509491	COC1=CC=CC(=C1)C(C2=C(C3=CC=CC=C3OC2=O)N)C4=C(C5=CC=CC=C5OC4=O)N	4.69897
313	Chembl4468008	141734918	1509491	C1=CC=C2C(=C1)C(=C(C(=O)O2)C(C3=CC=C(C=C3)O)C4=C(C5=CC=CC=C5OC4=O)N)N	4.69897
314	Chembl4162593	145959976	1504259	C[C@@H]([C@@H](C1=CC(=C(C=C1OC)OC)OC)OC)O	4.09366
315	Chembl4127059	145963604	1509481	CC1=CC=C(C=C1)N\2C(=O)/C(=C/C3=CC=C(C=C3)F)/S/C2=N\NC(=O)C4=CC5=CC=CC=C5OC4=O	7.04576
316	Chembl4209580	145963815	1381559	CCCOC1=CC=C(C=C1)C2=C(C=C(C(=C2OCCC)OC)C3=CC=C(C=C3)O)OC	4.97062
317	Chembl4210289	145963840	1381559	COC1=C(C(=C(C(=C1)C2=CC=C(C=C2)O)OC)OC(=O)C3=CC=CO3)C4=CC=C(C=C4)O	4.451
318	Chembl4211872	145963896	1381559	COC1=C(C(=C(C(=C1C2=CC=C(C=C2)O)O)OC)C3=CC=C(C=C3)O)Br	5.1463
319	Chembl4209056	145964250	1381559	COC1=C(C(=C(C(=C1)C2=CC=C(C=C2)OCC=C)OC)OCC=C)C3=CC=C(C=C3)O	5.057
320	Chembl4208620	145964468	1370805	C1=CC(=C(C=C1O)O)/C(=C/C(=O)/C=C/C2=C(C=CC(=C2)O)O)/O	4.69897
321	Chembl4213599	145964658	1370806	CC1(CCC2=C(O1)C=CC(=C2)CC3=C(C(OC3=O)O)C4=CC=C(C=C4)O)C	4.87419
322	Chembl4212356	145964828	1370805	C1=CC(=C(C=C1O)/C=C/C(=O)/C=C(/C2=C(C=CC(=C2)O)O)\O)O	4.70774
323	Chembl4210494	145965222	1381559	CC(C)CCOC1=C(C(=CC(=C1C2=CC=C(C=C2)O)OC)C3=CC=C(C=C3)O)OC	5.06651
324	Chembl4213451	145965338	1381559	COC1=C(C(=C(C(=C1)C2=CC=C(C=C2)O)OC)OCC=C)C3=CC=C(C=C3)O	4.07676
325	Chembl4212935	145966248	1370805	C1C/C(=C\C2=CC=CC=C2)/C(=O)/C(=C/C3=CC(=CC=C3)O)/C1	4.54668
326	Chembl4213017	145966252	1381559	COC1=C(C(=C(C(=C1)C2=CC=C(C=C2)OCCBr)OC)O)C3=CC=C(C=C3)O	4.79317
327	Chembl4213889	145966541	1381559	CCCOC1=CC=C(C=C1)C2=C(C=C(C(=C2O)OC)C3=CC=C(C=C3)O)OC	4.91009
328	Chembl4211347	145966678	1381559	COC1=C(C(=C(C(=C1C2=CC=C(C=C2)O)O)OC)C3=CC=C(C=C3)O)Cl	4.50446
329	Chembl4211682	145966924	1373189	CC(=CCC/C(=C/CC1=C(C(=C(C2=C1OC3=C(C2=O)C=C(C=C3)O)O)CC(C(=C)C)O)O)/C)C	5.31876
330	Chembl4213032	145966975	1370805	C1=COC(=C1)/C=C/C(=O)/C=C(/C2=C(C=CC(=C2)O)O)\O	4.85078
331	Chembl4208759	145967044	1370805	C1C/C(=C\C2=CC=CC=C2)/C(=O)/C(=C/C3=CC(=C(C=C3)O)O)/C1	4.6925
332	Chembl4211086	145967377	1381559	COC1=C(C(=C(C(=C1)C2=CC=C(C=C2)OCC3=CC=CC=C3)OC)O)C4=CC=C(C=C4)O	4.90309
333	Chembl4218969	145969640	1381559	CC(=CCOC1=CC=C(C=C1)C2=CC(=C(C(=C2OC)OCC=C(C)C)C3=CC=C(C=C3)O)OC)C	4.27491
334	Chembl4218731	145969860	1373189	CC1(C(OC2=C1C3=C(C(=C2)O)C(=O)C4=C(O3)C(=C(C=C4)O)OC)CO)C	4.13847
335	Chembl4218824	145970308	1381559	CCCOC1=C(C(=CC(=C1C2=CC=C(C=C2)O)OC)C3=CC=C(C=C3)O)OC	4.71444
336	Chembl4217433	145972163	1381559	COC1=C(C(=C(C(=C1)C2=CC=C(C=C2)O)OC)OCCBr)C3=CC=C(C=C3)O	4.72584
337	Chembl4216866	145972609	1370806	CC(=CCC1=C(C=CC(=C1)CC2=C([C@H](OC2=O)OC)C3=CC=C(C=C3)O)O)C	5.06298
338	Chembl4176304	145973828	1509485	C1=CC=C2C(=C1)C=C(C(=O)O2)C(=O)N/N=C/C3=CC=NC=C3	5.95861
339	Chembl4215150	145973915	1370805	C1=CC(=CC(=C1)O)/C=C/C(=O)/C=C(/C2=C(C=CC(=C2)Cl)O)\O	4.4389
340	Chembl4215507	145973934	1381559	COC1=C(C(=C(C(=C1)C2=CC=C(C=C2)OCC#C)OC)OCC#C)C3=CC=C(C=C3)O	4.6968
341	Chembl4216906	145974223	1381559	CCCOC1=CC=C(C=C1)C2=CC(=C(C(=C2OC)OCCC)C3=CC=C(C=C3)O)OC	5.06098
342	Chembl4217851	145974284	1381559	COC1=C(C(=C(C(=C1)C2=CC=C(C=C2)OCC=C)OC)O)C3=CC=C(C=C3)O	4.57675
343	Chembl4216309	145974668	1370805	C1=CC(=C(C=C1/C=C/C(=O)/C=C(/C2=C(C=CC(=C2)Cl)O)\O)O)O	4.82102
344	Chembl4217611	145974739	1370805	C1=CC=C(C(=C1)/C(=C/C(=O)/C=C/C2=C(C=C(C=C2)O)O)/O)O	4.39041
345	Chembl4216316	145974910	1381559	CCCOC1=CC=C(C=C1)C2=CC(=C(C(=C2OC)O)C3=CC=C(C=C3)O)OC	5
346	Chembl4202793	145975037	1381559	COC1=C(C(=C(C(=C1)C2=CC=C(C=C2)OCC3=CC=C(C=C3)C4=CC=CC=C4)OC)O)C5=CC=C(C=C5)O	4.91364
347	Chembl4208135	145975482	1373189	CC(=CCCC(C)(C1CC2=C3C(=C(C(=C2O1)CC=C(C)C)O)C(=O)C4=C(O3)C=CC(=C4)O)O)C	4.79317
348	Chembl4204289	145976069	1381559	COC1=C(C(=C(C(=C1)C2=CC=C(C=C2)OCCBr)OC)OCCBr)C3=CC=C(C=C3)O	5.17587
349	Chembl4205623	145976610	1381559	CC(C)CCOC1=CC=C(C=C1)C2=CC(=C(C(=C2OC)O)C3=CC=C(C=C3)O)OC	4.84466
350	Chembl4206986	145976670	1381559	COC1=C(C(=C(C(=C1)C2=CC=C(C=C2)O)O)O)C3=CC=C(C=C3)O	4.87943
351	Chembl4206199	145976888	1381559	COC1=C(C(=C(C(=C1)C2=CC=C(C=C2)O)OC)O)C3=CC=C(C=C3)OCC4=CC=CC=C4	4.90309
352	Chembl4207664	145977197	1381559	COC1=C(C(=C(C(=C1)C2=CC=C(C=C2)O)OC)OCC3=CC=CC=C3)C4=CC=C(C=C4)O	4.71897
353	Chembl4206708	145977661	1381559	CC(=CCOC1=C(C(=CC(=C1C2=CC=C(C=C2)O)OC)C3=CC=C(C=C3)O)OC)C	4.63078
354	Chembl4203265	145977996	1373189	CC(=CCCC(=C)C(CC1=C2C(=C(C(=C1O)CC=C(C)C)O)C(=O)C3=C(O2)C=CC(=C3)O)O)C	4.99568
355	Chembl4206131	145978101	1381559	COC1=C(C(=C(C(=C1)C2=CC=C(C=C2)O)OC)O)C3=CC=C(C=C3)OCC=C	4.49214
356	Chembl4204714	145978278	1381559	CC(=CCOC1=CC=C(C=C1)C2=CC(=C(C(=C2OC)O)C3=CC=C(C=C3)O)OC)C	4.6968
357	Chembl4208107	145978407	1381559	COC1=C(C(=C(C(=C1)C2=CC=C(C=C2)O)OC)O)C3=CC=C(C=C3)OCCBr	4.74473
358	Chembl4207509	145978619	1381559	C1=CC(=CC=C1C2=CC(=O)C(=C(C2=O)O)C3=CC=C(C=C3)O)O	4.64397
359	Chembl4278947	145978931	1416317	C1=CC=C2C(=C1)C(=O)N(C2=O)COC3=C(C=C(C=C3)[N+](=O)[O-])/C=C\4/C(=O)NC(=S)S4	4.44624
360	Chembl4280619	145979451	1416317	COC1=C(C=CC(=C1)/C=C\2/C(=O)NC(=S)S2)OCN3C(=O)C4=CC=CC=C4C3=O	4.7929
361	Chembl4281051	145979918	1416317	CCOC1=C(C=CC(=C1)/C=C\2/C(=O)NC(=S)S2)OCN3C(=O)C4=CC=CC=C4C3=O	5.11238
362	Chembl4282143	145981550	1416317	COC1=CC(=CC(=C1OCN2C(=O)C3=CC=CC=C3C2=O)OC)/C=C\4/C(=O)NC(=S)S4	4.40001
363	Chembl4277201	145984650	1416317	COC1=C(C=CC(=C1)/C=C\2/C(=O)NC(=O)S2)OCN3C(=O)C4=CC=CC=C4C3=O	4.4542
364	Chembl4277205	145984653	1416317	C1=CC=C2C(=C1)C(=O)N(C2=O)COC3=C(C=C(C=C3)[N+](=O)[O-])/C=C\4/C(=O)NC(=O)S4	4.29714
365	Chembl4277622	145985850	1416317	C1=CC=C2C(=C1)C(=O)N(C2=O)COC3=C(C=C(C=C3)/C=C\4/C(=O)NC(=O)S4)[N+](=O)[O-]	4.6482
366	Chembl4288954	145986556	1416317	C1=CC=C2C(=C1)C(=O)N(C2=O)COC3=CC=CC(=C3)/C=C\4/C(=O)NC(=S)S4	4.46878
367	Chembl4291262	145986665	1416317	C1=CC=C2C(=C1)C(=O)N(C2=O)COC3=C(C=C(C=C3)/C=C\4/C(=O)NC(=O)S4)Cl	4.67882
368	Chembl4289618	145988648	1416317	C1=CC=C2C(=C1)C(=O)N(C2=O)COC3=C(C=C(C=C3)/C=C\4/C(=O)NC(=S)S4)Cl	5.2644
369	Chembl4292355	145989626	1416317	C1=CC=C2C(=C1)C(=O)N(C2=O)COC3=CC=C(C=C3)/C=C\4/C(=O)NC(=S)S4	5.10182
370	Chembl4284072	145990339	1416317	C1=CC=C2C(=C1)C(=O)N(C2=O)COC3=CC=C(C=C3)/C=C\4/C(=O)NC(=O)S4	4.59176
371	Chembl4287854	145991381	1416317	CCOC1=C(C=CC(=C1)/C=C\2/C(=O)NC(=O)S2)OCN3C(=O)C4=CC=CC=C4C3=O	4.53373
372	Chembl4286187	145993316	1416317	C1=CC=C2C(=C1)C(=O)N(C2=O)COC3=C(C=C(C=C3)Cl)/C=C\4/C(=O)NC(=S)S4	4.45817
373	Chembl4294091	145993688	1416317	C1=CC=C2C(=C1)C(=O)N(C2=O)COC3=C(C=C(C=C3)/C=C\4/C(=O)NC(=S)S4)[N+](=O)[O-]	5.18111
374	Chembl4553154	155510402	1509465	C[C@H](CN1C=C(N=N1)C(=O)OC)OC2=C(C=C(C=C2)Br)OC	4.85387
375	Chembl4543253	155510527	1509465	CC1=CC=C(C=C1)C2=CSC(=N2)NC(=O)CSC3=NC(=C(N=N3)C4=CC=C(C=C4)Br)C5=CC=C(C=C5)Br	5.55284
376	Chembl4435180	155510903	1509468	C1=CC(=CC=C1/C=C\2/C3=C(C=C(C=C3)Cl)NC2=O)C4=NN=C(O4)C5=CC(=CC(=C5)O)O	5.92082
377	Chembl4435225	155511020	1597632	COC1=CC(=C(C=C1)NC(=O)CN2C=C(N=N2)COC3=CC(=C4C(=C3)OC5=C(C4=O)C=CC(=C5)Br)O)OC	5.55596
378	Chembl4435963	155511451	1509465	C1=CC(=CC=C1C2=CSC(=N2)NC(=O)CSC3=NC(=C(N=N3)C4=CC=C(C=C4)Br)C5=CC=C(C=C5)Br)F	5.55284
379	Chembl4437002	155512130	1509465	CC1=CC=C(C=C1)C(C2=CNC3=C2C=C(C=C3)C(=O)NNS(=O)(=O)C4=CC=CC=C4[N+](=O)[O-])C5=CNC6=C5C=C(C=C6)C(=O)NNS(=O)(=O)C7=CC=CC=C7[N+](=O)[O-]	5.67778
380	Chembl4437073	155512321	1609748	C1=CC=C2C(=C1)N=NN2C(=O)C3=CC(=C(C=C3)Cl)N	5.36452
381	Chembl4437179	155512324	1509467	C1=CC=C2C(=C1)C=C(N2)C(=O)N/N=C/C3=CC(=C(C=C3)Br)F	5.63827
382	Chembl4437052	155512333	1509469	C1=CC(=CC(=C1)F)CSC2=NC(=CC(=N2)C3=CC=C(C=C3)Br)C4=CC=C(C=C4)Br	4.72125
383	Chembl4438224	155512866	1509489	C1=CC=C2C(=C1)C=C(C(=O)O2)C3=NN(C(=S)O3)C(C4=C(C=C(C=C4)Cl)Cl)NC5=CC=C(C=C5)NC(C6=C(C=C(C=C6)Cl)Cl)N7C(=S)OC(=N7)C8=CC(=O)OC9=CC=CC=C98	7.1549
384	Chembl4438176	155513004	1509465	CC1=CC=C(C=C1)C2=CSC(=N2)N=NC3=C(NC4=C3C=C(C=C4)F)O	5.27572
385	Chembl4439490	155513999	1597632	C1=CC(=C(C=C1NC(=O)CN2C=C(N=N2)COC3=CC(=C4C(=C3)OC5=C(C4=O)C=CC(=C5)O)O)O)O	5.21254
386	Chembl4439937	155514095	1509465	CC1=CC=C(C=C1)C(C2=CNC3=C2C=C(C=C3)C(=O)NNS(=O)(=O)C4=CC=C(C=C4)[N+](=O)[O-])C5=CNC6=C5C=C(C=C6)C(=O)NNS(=O)(=O)C7=CC=C(C=C7)[N+](=O)[O-]	5.67778
387	Chembl4440340	155514524	1509469	C1=CC(=CC=C1CN2C=C(N=N2)CSC3=NC4=C(S3)C=CC(=C4)Cl)Cl	4.69897
388	Chembl4440783	155514589	1509481	CC1=CC=CC=C1C(=O)N=C2N(C(=CS2)C)C3=CC(=C(C=C3Cl)Cl)Cl	6.82391
389	Chembl4440810	155514778	1509468	CC1=C(C2=CC=CC=C2N1)C3=NN=C(O3)C4=CC=C(C=C4)C(C5=CN(C6=CC=CC=C65)C)C7=CN(C8=CC=CC=C87)C	4.69897
390	Chembl4441658	155515326	1509481	CC1=CC=CC=C1N\2C(=O)/C(=C/C3=CC=C(C=C3)F)/S/C2=N\NC(=O)C4=CC5=CC=CC=C5OC4=O	7.04576
391	Chembl4442388	155515892	1509485	COC1=C(C=C(C=C1)Br)/C=N/C2=NN=C(S2)C3=CC(=CC=C3)[N+](=O)[O-]	5.63827
392	Chembl4442881	155516122	1509485	C1=CC=C(C=C1)COC2=C(C=CC(=C2)C3=NN=C(S3)N)Cl	5.63827
393	Chembl4442767	155516250	1509481	CC1=CC(=CC=C1)C(=O)N=C2N(C(=CS2)C)C3=CC(=C(C=C3Cl)Cl)Cl	7
394	Chembl4443246	155516355	1509475	CC1=CC=C(C=C1)NC(=S)NNC(=O)C2=CC=C(C=C2)C3=NN=C(O3)C4=CC=CC=C4Cl	6.39794
395	Chembl4443277	155516406	1509481	CC1=CSC(=NC(=O)C2=CC3=CC=CC=C3OC2=O)N1C4=CC(=C(C=C4Cl)Cl)Cl	7
396	Chembl4443928	155516781	1509469	C1=CC(=CC=C1CN2C=C(N=N2)CSC3=NC4=C(S3)C=CC(=C4)Cl)Br	4.69897
397	Chembl4444058	155517195	1509465	CC1=CC=C(C=C1)C(C2=CNC3=C2C=C(C=C3)C(=O)NNS(=O)(=O)C4=CC=CC=C4Br)C5=CNC6=C5C=C(C=C6)C(=O)NNS(=O)(=O)C7=CC=CC=C7Br	7
398	Chembl4444856	155517485	1509465	CC1=CC=C(C=C1)C(C2=CNC3=C2C=C(C=C3)C(=O)NNS(=O)(=O)C4=C(C=CC(=C4)Cl)Cl)C5=CNC6=C5C=C(C=C6)C(=O)NNS(=O)(=O)C7=C(C=CC(=C7)Cl)Cl	7
399	Chembl4444658	155517504	1509486	C1=CC=C2C(=C1)C=C(C(=O)O2)C3=CSC(=N3)C(=O)N/N=C/C4=C(C=CC(=C4)O)O	5.20761
400	Chembl4446128	155518299	1509475	COC1=CC=CC=C1NC(=S)NNC(=O)C2=CC=C(C=C2)C3=NN=C(O3)C4=CC=CC=C4Cl	6.39794
401	Chembl4446840	155518413	1597632	COC1=CC2=C(C=C1)C(=O)C3=C(C=C(C=C3O2)OCC4=CN(N=N4)CC(=O)NC5=CC(=C(C=C5)OC)OC)O	4.7986
402	Chembl4446848	155518475	1509465	CC1=CC(=C2C(=C1)C(=C(N2)O)N=NC3=NC(=CS3)C4=CC=C(C=C4)Br)C	5.27572
403	Chembl4447231	155518958	1509485	C1=CC=C2C(=C1)C=C(C(=O)O2)C(=O)N/N=C/C3=CC=CC=N3	5.95861
404	Chembl4448264	155519329	1509489	C1=CC=C2C(=C1)C=C(C(=O)O2)C3=NN(C(=S)O3)C(C4=CC(=CC=C4)Br)NC5=CC=C(C=C5)OC6=CC=C(C=C6)NC(C7=CC(=CC=C7)Br)N8C(=S)OC(=N8)C9=CC1=CC=CC=C1OC9=O	7.1549
405	Chembl4447911	155519624	1509468	C1=CC=C2C(=C1)C(=CN2)C3=NN=C(O3)C4=CC=C(C=C4)C(C5=CNC6=C5C=C(C=C6)Cl)C7=CNC8=C7C=C(C=C8)Cl	4.69897
406	Chembl4448033	155519901	1509489	C1=CC=C2C(=C1)C=C(C(=O)O2)C3=NN(C(=S)O3)C(C4=C(C=C(C=C4)Cl)Cl)NC5=CC=C(C=C5)C6=CC=C(C=C6)NC(C7=C(C=C(C=C7)Cl)Cl)N8C(=S)OC(=N8)C9=CC(=O)OC1=CC=CC=C19	7.1549
407	Chembl4448529	155519963	1509489	CC1=CC=C(C=C1)C(NC2=CC=C(C=C2)C3=CC=C(C=C3)NC(C4=CC=C(C=C4)C)N5C(=S)OC(=N5)C6=CC(=O)OC7=CC=CC=C76)N8C(=S)OC(=N8)C9=CC1=CC=CC=C1OC9=O	7.1549
408	Chembl4449167	155520318	1509489	C1=CC=C2C(=C1)C=C(C(=O)O2)C3=NN(C(=S)O3)C(C4=CC=C(C=C4)Cl)NC5=CC=C(C=C5)NC(C6=CC=C(C=C6)Cl)N7C(=S)OC(=N7)C8=CC(=O)OC9=CC=CC=C98	7.1549
409	Chembl4449386	155520883	1509469	CC1=CC=C(C=C1)C2=CC(=NC(=N2)SCC3=CC=CC=C3Cl)C4=CC(=CC=C4)Br	4.72125
410	Chembl4449655	155520902	1509483	CCOC(=O)CN1C(=O)/C(=C\C2=CC=C(C=C2)N3C=CC4=C(C=CN=C43)Br)/SC1=O	6.25964
411	Chembl4449860	155520978	1609748	C1=CC=C(C(=C1)C(=O)CN2C3=CC=CC=C3N=N2)O	5.31247
412	Chembl4450153	155521316	1509465	CC1=CC=C(C=C1)C(C2=CNC3=C2C=C(C=C3)C(=O)NNS(=O)(=O)C4=CC=CC=C4Cl)C5=CNC6=C5C=C(C=C6)C(=O)NNS(=O)(=O)C7=CC=CC=C7Cl	7
413	Chembl4451108	155521807	1509489	C1=CC=C2C(=C1)C=C(C(=O)O2)C3=NN(C(=S)O3)C(C4=CC=C(C=C4)[N+](=O)[O-])NC5=CC=C(C=C5)C6=CC=C(C=C6)NC(C7=CC=C(C=C7)[N+](=O)[O-])N8C(=S)OC(=N8)C9=CC(=O)OC1=CC=CC=C19	7.1549
414	Chembl4450733	155522269	1509485	C1=CC=C2C(=C1)C=C(C(=O)O2)C(=O)N/N=C/C3=CC(=CC=C3)F	5.95861
415	Chembl4451317	155522295	1509468	C1=CC=C2C(=C1)C(=CN2)C3=NN=C(O3)C4=CC=C(C=C4)C(C5=CNC6=C5C=C(C=C6)C#N)C7=CNC8=C7C=C(C=C8)C#N	4.69897
416	Chembl4450847	155522340	1509468	COC1=CC=C(C=C1)CC2=NN=C(N2CC(=O)NNC(=S)NC3=CC=C(C=C3)Cl)C4=CC=C(C=C4)Cl	5.46852
417	Chembl4453617	155522673	1509465	CN1C2=CC=CC=C2C(=C1O)N=NC3=NC(=CS3)C4=CC=C(C=C4)F	5.27572
418	Chembl4453256	155522925	1509465	COC1=CC=C(C=C1)C2=CSC(=N2)NC(=O)CSC3=NC(=C(N=N3)C4=CC=C(C=C4)Br)C5=CC=C(C=C5)Br	5.55284
419	Chembl4453742	155523305	1509489	C1=CC=C2C(=C1)C=C(C(=O)O2)C3=NN(C(=S)O3)C(C4=C(C=C(C=C4)Cl)Cl)NC5=CC=C(C=C5)OC6=CC=C(C=C6)NC(C7=C(C=C(C=C7)Cl)Cl)N8C(=S)OC(=N8)C9=CC1=CC=CC=C1OC9=O	7.1549
420	Chembl4454919	155524062	1597632	CC(=O)OC1=CC(=CC2=C1C(=O)C3=C(O2)C=C(C=C3)OC)OCC4=CN(N=N4)CC(=O)NC5=C(C=C(C=C5)OC)OC	4.47939
421	Chembl4453842	155524159	1597632	CC(=O)OC1=CC(=CC2=C1C(=O)C3=C(O2)C=C(C=C3)OC)OCC4=CN(N=N4)CC(=O)NC5=CC(=C(C=C5)OC)OC	4.00599
422	Chembl4454670	155524260	1509468	CC1=C(C2=CC=CC=C2N1)C3=NN=C(O3)C4=CC=C(C=C4)C(C5=CNC6=C5C=C(C=C6)Br)C7=CNC8=C7C=C(C=C8)Br	4.69897
423	Chembl4454092	155524303	1509469	C1=CC(=CC=C1CSC2=NC(=CC(=N2)C3=CC=C(C=C3)Br)C4=CC=C(C=C4)Br)F	4.72125
424	Chembl4456568	155524371	1509481	CC1=CSC(=NC(=O)C2=CC=CC3=CC=CC=C32)N1C4=CC(=C(C=C4Cl)Cl)Cl	6.82391
425	Chembl4456031	155524800	1597632	COC1=C(C=C(C=C1)NC(=O)CN2C=C(N=N2)COC3=CC(=C4C(=C3)OC5=C(C4=O)C=C(C=C5)Br)O)OC	4.5252
426	Chembl4457539	155525398	1509481	COC1=CC=C(C=C1)N\2C(=O)/C(=C/C3=CC=C(C=C3)F)/S/C2=N\NC(=O)C4=CC5=CC=CC=C5OC4=O	7.04576
427	Chembl4457153	155525485	1509469	C1=CC=C(C(=C1)CN2C=C(N=N2)CSC3=NC4=CC=CC=C4S3)Br	4.69897
428	Chembl4457996	155525755	1509481	CC1=CSC(=NC(=O)C2=CC=C(C=C2)OC)N1C3=CC(=C(C=C3Cl)Cl)Cl	7
429	Chembl4456879	155525777	1509483	C1=CC(=CC=C1/C=C/2\C(=O)NC(=O)S2)N3C=C(C=N3)[N+](=O)[O-]	6.25964
430	Chembl4457442	155526039	1509469	C1=CC2=C(C=C1Cl)N=C(S2)SCC3=CN(N=N3)CC4=CC(=CC(=C4)Cl)Cl	4.69897
431	Chembl4459113	155526708	1509489	C1=CC=C2C(=C1)C=C(C(=O)O2)C3=NN(C(=S)O3)C(C4=CC(=CC=C4)Br)NC5=CC=C(C=C5)NC(C6=CC(=CC=C6)Br)N7C(=S)OC(=N7)C8=CC(=O)OC9=CC=CC=C98	7.1549
432	Chembl4458326	155526927	1509469	C1=CC=C2C(=C1)N=C(S2)SCC3=CN(N=N3)CC4=CC=C(C=C4)Br	4.69897
433	Chembl4458336	155526933	1509465	C1=CC=C(C=C1)C2=CSC(=N2)NC(=O)CSC3=NC(=C(N=N3)C4=CC=C(C=C4)F)C5=CC=C(C=C5)F	5.55284
434	Chembl4458754	155527075	1509491	C1=CC=C2C(=C1)C(=C(C(=O)O2)C(C3=CC(=CC=C3)Cl)C4=C(C5=CC=CC=C5OC4=O)N)N	4.69897
435	Chembl4458477	155527124	1591995	CC(C)C[C@@H](C(=O)N[C@@H](CCSC)C(=O)O)NC(=O)[C@H](CO)NC(=O)[C@@H]1CCCN1C(=O)[C@H](C(C)C)NC(=O)[C@H](CCCN=C(N)N)N	4.63695
436	Chembl4458760	155527135	1509469	CC1=CC=C(C=C1)C2=CC(=NC(=N2)SCC3=CC=C(C=C3)F)C4=CC(=CC=C4)Br	4.72125
437	Chembl4459920	155527576	1509465	CC1=CC=C(C=C1)C(C2=CNC3=C2C=C(C=C3)C(=O)NNS(=O)(=O)C4=CC=C(C=C4)C)C5=CNC6=C5C=C(C=C6)C(=O)NNS(=O)(=O)C7=CC=C(C=C7)C	7
438	Chembl4460050	155527615	1509465	C1=CC(=CC=C1C2=CSC(=N2)NC(=O)CSC3=NC(=C(N=N3)C4=CC=C(C=C4)F)C5=CC=C(C=C5)F)F	5.55284
439	Chembl4460633	155527901	1509467	C1=CC=C(C=C1)C2=C(N(C(=N2)C3=C(NC4=CC=CC=C43)C5=CC(=CC=C5)Cl)C6=CC=CC=C6)C7=CC=CC=C7	5.08092
440	Chembl4460212	155527937	1509469	C1=CC(=CC=C1CSC2=NC(=CC(=N2)C3=CC=C(C=C3)Br)C4=CC=C(C=C4)Br)Cl	4.72125
441	Chembl4460518	155527969	1509465	CC1=CC2=C(C=C1)N(C(=C2N=NC3=NC(=CS3)C4=CC=C(C=C4)O)O)CC5=CC=CC=C5F	5.27572
442	Chembl4460255	155528082	1509465	CC1=CC=C(C=C1)C(C2=CNC3=C2C=C(C=C3)C(=O)NNS(=O)(=O)C4=CC=CC(=C4)[N+](=O)[O-])C5=CNC6=C5C=C(C=C6)C(=O)NNS(=O)(=O)C7=CC=CC(=C7)[N+](=O)[O-]	5.67778
443	Chembl4461266	155528290	1509465	C1=CC(=CC=C1C2=CSC(=N2)N=NC3=C(NC4=C3C=C(C=C4)F)O)F	5.27572
444	Chembl4461307	155528293	1509485	C1=CC=C2C(=C1)C=C(C(=O)O2)C(=O)N/N=C/C3=CC=CC=C3F	5.95861
445	Chembl4461186	155528487	1509485	C1=CC=C(C=C1)COC2=CC=C(C=C2)/C=N/C3=NN=C(S3)C4=CC=C(C=C4)Cl	5.63827
446	Chembl4461594	155528555	1509475	CCOC(=O)C1=C(C[C@H](N([C@@H]1C2=CC=C(C=C2)C)C3=CC(=CC=C3)[N+](=O)[O-])C4=CC=C(C=C4)C)NC5=CC(=CC=C5)[N+](=O)[O-]	5.63827
447	Chembl4461780	155528794	1509489	C1=CC=C2C(=C1)C=C(C(=O)O2)C3=NN(C(=S)O3)C(C4=CC(=CC=C4)Cl)NC5=CC=C(C=C5)C6=CC=C(C=C6)NC(C7=CC(=CC=C7)Cl)N8C(=S)OC(=N8)C9=CC(=O)OC1=CC=CC=C19	7.1549
448	Chembl4461882	155529010	1509489	COC1=CC=CC(=C1)C(NC2=CC=C(C=C2)C3=CC=C(C=C3)NC(C4=CC(=CC=C4)OC)N5C(=S)OC(=N5)C6=CC(=O)OC7=CC=CC=C76)N8C(=S)OC(=N8)C9=CC1=CC=CC=C1OC9=O	7.1549
449	Chembl4462160	155529019	1509491	COC1=C(C(=CC(=C1)C(C2=C(C3=CC=CC=C3OC2=O)N)C4=C(C5=CC=CC=C5OC4=O)N)Br)O	4.69897
450	Chembl4462234	155529045	1509469	C1=CC=C(C(=C1)CN2C=C(N=N2)CSC3=NC4=C(S3)C=CC(=C4)Cl)F	4.69897
451	Chembl4463405	155529760	1509469	C1=CC=C2C(=C1)N=C(S2)SCC3=CN(N=N3)CC4=CC(=CC=C4)F	4.69897
452	Chembl4462975	155529801	1509475	CC1=CC(=CC=C1)NC(=S)NNC(=O)C2=CC=C(C=C2)C3=NN=C(O3)C4=CC=CC=C4Cl	6.39794
453	Chembl4463785	155530029	1509481	COC1=CC=CC=C1N\2C(=O)/C(=C/C3=CC=C(C=C3)F)/S/C2=N\NC(=O)C4=CC5=CC=CC=C5OC4=O	7.04576
454	Chembl4464119	155530094	1509489	C1=CC=C2C(=C1)C=C(C(=O)O2)C3=NN(C(=S)O3)C(C4=CC=C(C=C4)Cl)NC5=CC=C(C=C5)OC6=CC=C(C=C6)NC(C7=CC=C(C=C7)Cl)N8C(=S)OC(=N8)C9=CC1=CC=CC=C1OC9=O	7.1549
455	Chembl4464685	155530344	1509475	C1=CC=C(C(=C1)C2=NN=C(O2)C3=CC=C(C=C3)C(=O)NNC(=S)NC4=CC=C(C=C4)[N+](=O)[O-])Cl	6.39794
456	Chembl4464398	155530455	1578079	CC(=C)C(COC1=C2C(=CC3=C1OC=C3)C=CC(=O)O2)OC(C)(C)[C@@H](COC4=C5C=CC(=O)OC5=CC6=C4C=CO6)O	5.05552
457	Chembl4465117	155530855	1509465	CC1=CC=C(C=C1)C(C2=CNC3=C2C=C(C=C3)C(=O)NNS(=O)(=O)C4=CC(=C(C=C4)Cl)Cl)C5=CNC6=C5C=C(C=C6)C(=O)NNS(=O)(=O)C7=CC(=C(C=C7)Cl)Cl	7
458	Chembl4465548	155531052	1509465	CC1=CC2=C(C=C1)N(C(=C2N=NC3=NC(=CS3)C4=CC=C(C=C4)OC)O)CC5=CC=CC=C5F	5.27572
459	Chembl4465477	155531297	1509467	C1=CC=C(C=C1)C2=C(C3=C(N2)C=CC(=C3)F)C4=NC(=C(N4C5=CC=CC=C5)C6=CC=CC=C6)C7=CC=CC=C7	5.08092
460	Chembl4465310	155531323	1509483	CC1=NC=CN1C2=CC=C(C=C2)/C=C/3\C(=O)NC(=O)S3	6.25964
461	Chembl4465339	155531355	1509465	C[C@H](CN1C=C(N=N1)C2=CC=C(C=C2)C(F)(F)F)OC3=C(C=C(C=C3)C4=CC=C(C=C4)OC)OC	4.85387
462	Chembl4465720	155531367	1509491	C1=CC=C2C(=C1)C(=C(C(=O)O2)C(C3=CC(=CC=C3)F)C4=C(C5=CC=CC=C5OC4=O)N)N	4.69897
463	Chembl4465909	155531645	1509469	C1=CC=C(C(=C1)CSC2=NC(=CC(=N2)C3=CC=C(C=C3)Br)C4=CC=C(C=C4)Br)F	4.72125
464	Chembl4466757	155531901	1597632	COC1=CC(=C(C=C1)NC(=O)CN2C=C(N=N2)COC3=CC(=C4C(=C3)OC5=C(C4=O)C=C(C=C5)Br)O)OC	5.51286
465	Chembl4466929	155532040	1509475	COC1=CC=CC(=C1)NC(=S)NNC(=O)C2=CC=C(C=C2)C3=NN=C(O3)C4=CC=CC=C4Cl	6.39794
466	Chembl4466971	155532338	1509489	C1=CC=C2C(=C1)C=C(C(=O)O2)C3=NN(C(=S)O3)C(C4=CC(=CC=C4)Br)NC5=CC=C(C=C5)C6=CC=C(C=C6)NC(C7=CC(=CC=C7)Br)N8C(=S)OC(=N8)C9=CC(=O)OC1=CC=CC=C19	7.1549
467	Chembl4467305	155532615	1509489	CN(C)C1=CC=C(C=C1)C(NC2=CC=C(C=C2)C3=CC=C(C=C3)NC(C4=CC=C(C=C4)N(C)C)N5C(=S)OC(=N5)C6=CC(=O)OC7=CC=CC=C76)N8C(=S)OC(=N8)C9=CC1=CC=CC=C1OC9=O	7.1549
468	Chembl4468394	155532972	1509465	CC1=CC=C(C=C1)C(C2=CNC3=C2C=C(C=C3)C(=O)NNS(=O)(=O)C4=CC(=CC(=C4)Cl)Cl)C5=CNC6=C5C=C(C=C6)C(=O)NNS(=O)(=O)C7=CC(=CC(=C7)Cl)Cl	7
469	Chembl4468287	155532978	1509468	CN1C=C(C2=CC=CC=C21)C3=NN=C(O3)C4=CC=C(C=C4)C(C5=CNC6=C5C=C(C=C6)Br)C7=CNC8=C7C=C(C=C8)Br	4.69897
470	Chembl4468873	155533171	1509489	CC1=CC=C(C=C1)C(NC2=CC=C(C=C2)NC(C3=CC=C(C=C3)C)N4C(=S)OC(=N4)C5=CC(=O)OC6=CC=CC=C65)N7C(=S)OC(=N7)C8=CC9=CC=CC=C9OC8=O	7.1549
471	Chembl4468520	155533188	1509489	C1=CC=C2C(=C1)C=C(C(=O)O2)C3=NN(C(=S)O3)C(C4=CC=C(C=C4)[N+](=O)[O-])NC5=CC=C(C=C5)OC6=CC=C(C=C6)NC(C7=CC=C(C=C7)[N+](=O)[O-])N8C(=S)OC(=N8)C9=CC1=CC=CC=C1OC9=O	7.1549
472	Chembl4468486	155533261	1509465	CC1=CC(=C2C(=C1)C(=C(N2)O)N=NC3=NC(=CS3)C4=CC=C(C=C4)F)C	5.27572
473	Chembl4468782	155533288	1509468	C1=CC=C2C(=C1)C(=CN2)C3=NN=C(O3)C4=CC=C(C=C4)C(C5=CNC6=CC=CC=C65)C7=CNC8=CC=CC=C87	4.69897
474	Chembl4469426	155533632	1509481	COC1=CC=CC(=C1)N\2C(=O)/C(=C/C3=CC=C(C=C3)F)/S/C2=N\NC(=O)C4=CC5=CC=CC=C5OC4=O	7.04576
475	Chembl4469544	155533650	1509485	COC1=C(C=C(C=C1)Br)/C=N/C2=NN=C(S2)C3=CC=C(C=C3)Cl	5.63827
476	Chembl4469294	155533786	1609748	C1=CC(=CC(=C1)Cl)C(=O)N2C3=CC(=C(C=C3N=N2)Cl)Cl	5.52288
477	Chembl4469167	155533843	1509465	C1=CC=C(C=C1)C2=C(N=NC(=N2)SCC(=O)NC3=NC(=CS3)C4=CC=C(C=C4)Br)C5=CC=CC=C5	5.55284
478	Chembl4471224	155534877	1597632	CC(=O)OC1=CC(=CC2=C1C(=O)C3=C(O2)C=CC(=C3)Br)OCC4=CN(N=N4)CC(=O)NC5=C(C=C(C=C5)OC)OC	4.91614
479	Chembl4470944	155534978	1509491	C1=CC=C2C(=C1)C(=C(C(=O)O2)C(C3=CC=CC=C3Cl)C4=C(C5=CC=CC=C5OC4=O)N)N	4.69897
480	Chembl4471582	155535264	1509485	C1=CC=C2C=C(C(=CC2=C1)C3=NN=C(S3)N)O	5.63827
481	Chembl4472506	155535412	1509468	C1=CC=C(C=C1)C(=O)C[C@@H](C2=CC(=CC=C2)Br)C3=CNC4=CC=CC=C43	5.36653
482	Chembl4471901	155535503	1509485	C1=CC=C(C(=C1)/C=N/C2=NN=C(S2)C3=CC=C(C=C3)Cl)[N+](=O)[O-]	5.63827
483	Chembl4472054	155535751	1509468	CN1C=C(C2=CC=CC=C21)C3=NN=C(O3)C4=CC=C(C=C4)C(C5=CNC6=C5C=C(C=C6)Cl)C7=CNC8=C7C=C(C=C8)Cl	4.69897
484	Chembl4472850	155535829	1609748	CC1=CC2=C(C=C1C)N(N=N2)CC(=O)C3=CC(=C(C=C3)Cl)Cl	5.69037
485	Chembl4472998	155536131	1597632	C1=CC(=C(C=C1NC(=O)CN2C=C(N=N2)COC3=CC(=C4C(=C3)OC5=C(C4=O)C=CC(=C5)Br)O)O)O	5.2815
486	Chembl4473217	155536491	1509469	C1=CC=C(C(=C1)CN2C=C(N=N2)CSC3=NC4=C(S3)C=CC(=C4)Cl)Br	4.69897
487	Chembl4473640	155536535	1509468	CN1C=C(C2=CC=CC=C21)C3=NN=C(O3)C4=CC=C(C=C4)C(C5=CNC6=C5C=C(C=C6)Cl)C7=CNC8=CC=CC=C87	5.69897
488	Chembl4473758	155536538	1509465	CC1=CC=C(C=C1)C2=CC(=C(C=C2)O[C@H](C)CN3C=C(N=N3)C4=CC=C(C=C4)C(F)(F)F)OC	4.85387
489	Chembl4473968	155536686	1509485	CC1=CC=CC=C1/C=N/NC(=O)C2=CC3=CC=CC=C3OC2=O	5.95861
490	Chembl4474751	155537150	1597632	C1=CC(=C(C=C1NC(=O)CN2C=C(N=N2)COC3=CC(=C4C(=C3)OC5=C(C4=O)C=C(C=C5)O)O)O)O	5.1512
491	Chembl4474603	155537256	1509468	CC1=CC(=CC=C1)[C@H](CC(=O)C2=CC=CC=C2)C3=CNC4=CC=CC=C43	5.36653
492	Chembl4474453	155537292	1509485	COC1=CC(=C(C=C1)O)/C=N/NC(=O)C2=CC3=CC=CC=C3OC2=O	5.95861
493	Chembl4475313	155537378	1509481	C1=CC=C2C(=C1)C=C(C(=O)O2)C(=O)N/N=C\3/N(C(=O)/C(=C/C4=CC=C(C=C4)F)/S3)C5=CC=CC=C5Cl	7.04576
494	Chembl4475117	155537531	1509468	CC1=C(C2=CC=CC=C2N1)C3=NN=C(O3)C4=CC=C(C=C4)C(C5=CNC6=C5C=C(C=C6)Cl)C7=CNC8=C7C=C(C=C8)Cl	4.69897
495	Chembl4475743	155537893	1509469	C1=CC=C2C(=C1)N=C(S2)SCC3=CN(N=N3)CC4=CC(=CC(=C4)Cl)Cl	4.69897
496	Chembl4475749	155537956	1509485	COC1=CC(=C(C=C1)/C=N/NC(=O)C2=CC3=CC=CC=C3OC2=O)O	5.95861
497	Chembl4475632	155538044	1509468	CN1C=C(C2=CC=CC=C21)C3=NN=C(O3)C4=CC=C(C=C4)C(C5=CNC6=C5C=C(C=C6)C#N)C7=CNC8=C7C=C(C=C8)C#N	4.69897
498	Chembl4476028	155538053	1509481	CC1=CSC(=NC(=O)C2=CC=CO2)N1C3=CC(=C(C=C3Cl)Cl)Cl	7
499	Chembl4476560	155538463	1597632	CC(=O)OC1=CC(=CC2=C1C(=O)C3=C(O2)C=C(C=C3)Br)OCC4=CN(N=N4)CC(=O)NC5=CC(=C(C=C5)OC)OC	4.58319
500	Chembl4476702	155538670	1509485	C1=CC(=CC=C1C2=NN=C(S2)/N=C/C3=C(C=C(C=C3)Cl)Cl)Cl	5.63827
501	Chembl4525043	155538745	1509465	CC1=CC=C(C=C1)C2=CSC(=N2)N=NC3=C(N(C4=CC=CC=C43)C)O	5.27572
502	Chembl4513279	155538933	1509465	CN1C2=CC=CC=C2C(=C1O)N=NC3=NC(=CS3)C4=CC=C(C=C4)OC	5.27572
503	Chembl4513326	155538960	1509489	COC1=CC=CC(=C1)C(NC2=CC=C(C=C2)NC(C3=CC(=CC=C3)OC)N4C(=S)OC(=N4)C5=CC(=O)OC6=CC=CC=C65)N7C(=S)OC(=N7)C8=CC9=CC=CC=C9OC8=O	7.1549
504	Chembl4483090	155539790	1509468	C1=CC=C(C=C1)C2=C(C3=CC=CC=C3N2)C(C4=CC=C(C=C4)C5=NN=C(O5)C6=CNC7=CC=CC=C76)C8=C(NC9=CC=CC=C98)C1=CC=CC=C1	4.69897
505	Chembl4515488	155539994	1597632	CC(=O)OC1=CC(=CC2=C1C(=O)C3=C(O2)C=C(C=C3)Br)OCC4=CN(N=N4)CC(=O)NC5=C(C=C(C=C5)OC)OC	4.89347
506	Chembl4516633	155540166	1609748	C1=CC=C2C(=C1)N=NN2CC(=O)C3=C(C(=CC=C3)Cl)Cl	5.45967
507	Chembl4516653	155540302	1509475	CCOC(=O)C1=C(C[C@H](N([C@@H]1C2=CC=C(C=C2)Cl)C3=CC(=CC=C3)F)C4=CC=C(C=C4)Cl)NC5=CC(=CC=C5)F	5.63827
508	Chembl4483439	155540379	1509469	C1=CC=C(C=C1)CN2C=C(N=N2)CSC3=NC4=C(S3)C=CC(=C4)Cl	4.69897
509	Chembl4516968	155540420	1509481	C1=CC=C2C(=C1)C=C(C(=O)O2)C(=O)N/N=C\3/N(C(=O)/C(=C/C4=CC=C(C=C4)F)/S3)C5=CC=C(C=C5)Cl	7.04576
510	Chembl4519690	155541736	1509465	CC1=CC=C(C=C1)C(C2=CNC3=C2C=C(C=C3)C(=O)NNS(=O)(=O)C4=C(C=C(C=C4)[N+](=O)[O-])[N+](=O)[O-])C5=CNC6=C5C=C(C=C6)C(=O)NNS(=O)(=O)C7=C(C=C(C=C7)[N+](=O)[O-])[N+](=O)[O-]	6.30103
511	Chembl4519790	155542053	1597632	COC1=CC2=C(C=C1)OC3=CC(=CC(=C3C2=O)O)OCC4=CN(N=N4)CC(=O)NC5=C(C=C(C=C5)OC)OC	5.0804
512	Chembl4520965	155542409	1509468	C1=CC=C(C=C1)C(=O)C[C@@H](C2=CC(=CC=C2)[N+](=O)[O-])C3=CNC4=CC=CC=C43	5.36653
513	Chembl4521001	155542582	1509483	C1=CC(=CC=C1/C=C/2\C(=O)N(C(=O)S2)CC(=O)O)N3C=CC4=C(C=CN=C43)Br	6.25964
514	Chembl4521652	155542676	1509491	CC1=CC(=CC=C1)C(C2=C(C3=CC=CC=C3OC2=O)N)C4=C(C5=CC=CC=C5OC4=O)N	4.69897
515	Chembl4521721	155542741	1509491	COC1=C(C(=CC(=C1)C(C2=C(C3=CC=CC=C3OC2=O)N)C4=C(C5=CC=CC=C5OC4=O)N)Cl)O	4.69897
516	Chembl4526013	155543251	1509475	COC1=CC=C(C=C1)NC(=S)NNC(=O)C2=CC=C(C=C2)C3=NN=C(O3)C4=CC=CC=C4Cl	6.39794
517	Chembl4549579	155543477	1509465	CC1=CC=C(C=C1)C2=CSC(=N2)N=NC3=C(N(C4=C3C=C(C=C4)C)CC5=CC=CC=C5F)O	5.27572
518	Chembl4526260	155544036	1509465	C[C@H](CN1C=C(N=N1)C2=CC=C(C=C2)C(F)(F)F)OC3=C(C=C(C=C3)C4=CC=C(C=C4)[N+](=O)[O-])OC	4.85387
519	Chembl4526264	155544045	1509469	C1=CC=C(C(=C1)CN2C=C(N=N2)CSC3=NC4=C(S3)C=CC(=C4)Cl)Cl	4.69897
520	Chembl4527538	155544268	1509469	CC1=CC=C(C=C1)C2=CC(=NC(=N2)SCC3=CC=CC=C3Br)C4=CC=C(C=C4)Br	4.72125
521	Chembl4526576	155544539	1509465	CC1=CC=C(C=C1)C(C2=CNC3=C2C=C(C=C3)C(=O)NNS(=O)(=O)C4=C(C=C(C=C4)Cl)Cl)C5=CNC6=C5C=C(C=C6)C(=O)NNS(=O)(=O)C7=C(C=C(C=C7)Cl)Cl	7
522	Chembl4526585	155544641	1509468	C1=CC=C(C=C1)C(=O)C[C@H](C2=CNC3=CC=CC=C32)C4=C(C=CC=C4Cl)Cl	5.36653
523	Chembl4565442	155544678	1509465	CC1=CC=C(C=C1)C(C2=CNC3=C2C=C(C=C3)C(=O)NNS(=O)(=O)C4=CC(=C(C=C4Cl)Cl)Cl)C5=CNC6=C5C=C(C=C6)C(=O)NNS(=O)(=O)C7=CC(=C(C=C7Cl)Cl)Cl	6.52288
524	Chembl4529174	155545216	1597632	COC1=CC2=C(C=C1)C(=O)C3=C(C=C(C=C3O2)OCC4=CN(N=N4)CC(=O)NC5=C(C=C(C=C5)OC)OC)O	5.68613
525	Chembl4565828	155545371	1509465	C1=CC(=CC=C1C2=C(N=NC(=N2)SCC(=O)NC3=NC(=CS3)C4=CC=C(C=C4)Cl)C5=CC=C(C=C5)F)F	5.55284
526	Chembl4529524	155545574	1597632	CC(=O)OC1=CC(=CC2=C1C(=O)C3=C(O2)C=CC(=C3)OC)OCC4=CN(N=N4)CC(=O)NC5=C(C=C(C=C5)OC)OC	4.37059
527	Chembl4532196	155546295	1509485	C1=CC=C2C(=C1)C=C(C(=O)O2)C(=O)N/N=C/C3=C(C(=CC=C3)O)O	5.95861
528	Chembl4531602	155546457	1509467	CC(=O)NC1=CC=C(C=C1)N2C(=C(N=C2C3=C(NC4=C3C=C(C=C4)F)C5=CC=CC=C5)C6=CC=CC=C6)C7=CC=CC=C7	5.08092
529	Chembl4531736	155546505	1509481	CC1=C(C=C(C=C1)N\2C(=O)/C(=C/C3=CC=C(C=C3)F)/S/C2=N\NC(=O)C4=CC5=CC=CC=C5OC4=O)C	7.04576
530	Chembl4532383	155546673	1509475	CCOC(=O)C1=C(C[C@H](N([C@@H]1C2=CC=C(C=C2)Cl)C3=CC(=CC=C3)Cl)C4=CC=C(C=C4)Cl)NC5=CC(=CC=C5)Cl	5.63827
531	Chembl4533762	155547288	1509489	CN(C)C1=CC=C(C=C1)C(NC2=CC=C(C=C2)NC(C3=CC=C(C=C3)N(C)C)N4C(=S)OC(=N4)C5=CC(=O)OC6=CC=CC=C65)N7C(=S)OC(=N7)C8=CC9=CC=CC=C9OC8=O	7.1549
532	Chembl4532649	155547853	1609748	C1=CC=C2C(=C1)N=NN2C(=O)C3=C(C(=C(C=C3)F)F)Cl	5.24949
533	Chembl4535608	155547925	1509489	C1=CC=C2C(=C1)C=C(C(=O)O2)C3=NN(C(=S)O3)C(C4=CC(=CC=C4)Cl)NC5=CC=C(C=C5)NC(C6=CC(=CC=C6)Cl)N7C(=S)OC(=N7)C8=CC(=O)OC9=CC=CC=C98	7.1549
534	Chembl4535006	155548029	1509465	CC1=CC=C(C=C1)C(C2=CNC3=C2C=C(C=C3)C(=O)NNS(=O)(=O)C4=CC=C(C=C4)Br)C5=CNC6=C5C=C(C=C6)C(=O)NNS(=O)(=O)C7=CC=C(C=C7)Br	7
535	Chembl4537425	155548091	1578079	CC(=C)C(COC1=C2C(=C(C3=C1OC(=O)C=C3)OC)C=CO2)OC(C)(C)[C@@H](COC4=C5C=CC(=O)OC5=CC6=C4C=CO6)O	5.05552
536	Chembl4549137	155548830	1509489	C1=CC=C2C(=C1)C=C(C(=O)O2)C3=NN(C(=S)O3)C(C4=CC=C(C=C4)Br)NC5=CC=C(C=C5)OC6=CC=C(C=C6)NC(C7=CC=C(C=C7)Br)N8C(=S)OC(=N8)C9=CC1=CC=CC=C1OC9=O	7.1549
537	Chembl4538427	155549036	1509489	C1=CC=C2C(=C1)C=C(C(=O)O2)C3=NN(C(=S)O3)C(C4=CC=C(C=C4)F)NC5=CC=C(C=C5)NC(C6=CC=C(C=C6)F)N7C(=S)OC(=N7)C8=CC(=O)OC9=CC=CC=C98	7.1549
538	Chembl4549180	155549196	1509489	CN(C)C1=CC=C(C=C1)C(NC2=CC=C(C=C2)OC3=CC=C(C=C3)NC(C4=CC=C(C=C4)N(C)C)N5C(=S)OC(=N5)C6=CC7=CC=CC=C7OC6=O)N8C(=S)OC(=N8)C9=CC1=CC=CC=C1OC9=O	7.1549
539	Chembl4538319	155549256	1509465	CC1=CC=C(C=C1)C2=CSC(=N2)N=NC3=C(NC4=C(C=C(C=C43)C)C)O	5.27572
540	Chembl4538081	155549339	1597632	C1=CC(=C(C=C1O)O)NC(=O)CN2C=C(N=N2)COC3=CC(=C4C(=C3)OC5=C(C4=O)C=C(C=C5)O)O	4.80632
541	Chembl4539474	155549603	1509469	CC1=CC=C(C=C1)C2=CC(=NC(=N2)SCC3=CC=C(C=C3)Cl)C4=CC=C(C=C4)Br	4.72125
542	Chembl4539984	155549930	1509468	C1=CC=C2C=C(C=CC2=C1)C(=O)C[C@@H](C3=CC=CS3)C4=CNC5=CC=CC=C54	5.36653
543	Chembl4549286	155550722	1509483	C1=CC(=CC=C1/C=C/2\C(=O)NC(=O)S2)N3C=CC4=C(C=CN=C43)NC5=CC=C(C=C5)F	6.25964
544	Chembl4569072	155550923	1509491	C1=CC=C2C(=C1)C(=C(C(=O)O2)C(C3=CC(=CC=C3)Br)C4=C(C5=CC=CC=C5OC4=O)N)N	4.69897
545	Chembl4541097	155551194	1509468	CC1=C(C2=CC=CC=C2N1C)C(C3=CC=C(C=C3)C4=NN=C(O4)C5=CNC6=CC=CC=C65)C7=C(N(C8=CC=CC=C87)C)C	4.69897
546	Chembl4541639	155551356	1509483	C1=CC=C(C(=C1)NC2=C3C=CN(C3=NC=C2)C4=CC=C(C=C4)/C=C/5\C(=O)NC(=O)S5)OC(F)(F)F	6.25964
547	Chembl4569769	155551754	1509468	CC1=C(C2=CC=CC=C2N1)C3=NN=C(O3)C4=CC=C(C=C4)C(C5=CNC6=C5C=C(C=C6)C#N)C7=CNC8=C7C=C(C=C8)C#N	4.69897
548	Chembl4543092	155551811	1509475	C1=CC=C(C(=C1)C2=NN=C(O2)C3=CC=C(C=C3)C(=O)NNC(=S)NC4=CC=CC=C4Br)Cl	6.39794
549	Chembl4576254	155551838	1578079	CC(=C)C(COC1=C2C=CC(=O)OC2=CC3=C1C=CO3)OC(C)(C)C(COC4=C5C(=C(C6=C4OC(=O)C=C6)OC)C=CO5)O	5.05552
550	Chembl4543995	155552138	1509465	C[C@H](CN1C=C(N=N1)C2=CC=C(C=C2)C(F)(F)F)OC3=C(C=C(C=C3)C4=CC=C(C=C4)F)OC	4.85387
551	Chembl4547068	155552221	1509480	C1=CC=C(C=C1)NN2C(=CSC2=NC3=CC=C(C=C3)Cl)C4=CC=C(C=C4)Cl	5.01773
552	Chembl4547082	155552278	1509469	CC(C)(C)C1=CC=C(C=C1)CN2C=C(N=N2)CSC3=NC4=CC=CC=C4S3	4.69897
553	Chembl4544255	155552319	1509468	CN1C=C(C2=CC=CC=C21)C3=NN=C(O3)C4=CC=C(C=C4)C(C5=C(NC6=CC=CC=C65)C7=CC=CC=C7)C8=C(NC9=CC=CC=C98)C1=CC=CC=C1	4.69897
554	Chembl4543754	155552510	1509481	CC1=CSC(=NC(=O)C2=CC=CC=C2Cl)N1C3=CC(=C(C=C3Cl)Cl)Cl	7
555	Chembl4547036	155552582	1509475	C1=CC=C(C(=C1)C2=NN=C(O2)C3=CC=C(C=C3)C(=O)NNC(=S)NC4=CC(=C(C=C4)Cl)Cl)Cl	6.39794
556	Chembl4544064	155552633	1509483	C1=CC=C2C(=C1)C=NN2C3=CC=C(C=C3)/C=C/4\C(=O)NC(=O)S4	6.25964
557	Chembl4545537	155552870	1509485	C1=CC=C2C(=C1)C=C(C(=O)O2)C(=O)N/N=C/C3=CC=C(C=C3)F	5.95861
558	Chembl4545190	155552897	1509465	CC1=CC=C(C=C1)C2=CSC(=N2)NC(=O)CSC3=NC(=C(N=N3)C4=CC=C(C=C4)F)C5=CC=C(C=C5)F	5.55284
559	Chembl4545401	155552997	1509465	C1=CC(=CC=C1C2=CSC(=N2)NC(=O)CSC3=NC(=C(N=N3)C4=CC=C(C=C4)Br)C5=CC=C(C=C5)Br)Br	5.55284
560	Chembl4545231	155553123	1509465	C1=CC(=CC=C1C2=C(N=NC(=N2)SCC(=O)NC3=NC(=CS3)C4=CC=C(C=C4)Br)C5=CC=C(C=C5)F)F	5.55284
561	Chembl4545982	155553329	1509469	C1=CC(=CC(=C1)F)CSC2=NC(=CC(=N2)C3=CC(=CC=C3)Br)C4=CC=C(C=C4)Br	4.72125
562	Chembl4545784	155553432	1509465	CC1=CC2=C(C=C1)NC(=C2N=NC3=NC(=CS3)C4=CC=C(C=C4)O)O	5.27572
563	Chembl4576623	155553806	1509467	COC1=CC=C(C=C1)N2C(=C(N=C2C3=C(NC4=CC=CC=C43)C5=CC(=CC=C5)Br)C6=CC=CC=C6)C7=CC=CC=C7	5.08092
564	Chembl4547928	155554008	1509489	CC1=CC=C(C=C1)C(NC2=CC=C(C=C2)OC3=CC=C(C=C3)NC(C4=CC=C(C=C4)C)N5C(=S)OC(=N5)C6=CC7=CC=CC=C7OC6=O)N8C(=S)OC(=N8)C9=CC1=CC=CC=C1OC9=O	7.1549
565	Chembl4557896	155554549	1509468	C1=CC=C(C=C1)C(=O)C[C@@H](C2=CC=C(C=C2)Br)C3=CNC4=CC=CC=C43	5.36653
566	Chembl4557506	155554792	1509481	CC1=C(C(=CC=C1)C)N\2C(=O)/C(=C/C3=CC=C(C=C3)F)/S/C2=N\NC(=O)C4=CC5=CC=CC=C5OC4=O	7.04576
567	Chembl4550316	155554991	1509465	C1=CC(=CC=C1C2=CSC(=N2)N=NC3=C(NC4=C3C=C(C=C4)Cl)O)Br	5.27572
568	Chembl4550413	155555150	1509475	C1=CC=C(C(=C1)C2=NN=C(O2)C3=CC=C(C=C3)C(=O)NNC(=S)NC4=CC=C(C=C4)Cl)Cl	6.39794
569	Chembl4551286	155555166	1509467	C1=CC=C(C=C1)C2=C(N(C(=N2)C3=C(NC4=CC=CC=C43)C5=CC(=CC=C5)Br)C6=CC=C(C=C6)Br)C7=CC=CC=C7	5.08092
570	Chembl4551296	155555225	1509469	C1=CC=C2C(=C1)N=C(S2)SCC3=CN(N=N3)CC4=CC=C(C=C4)Cl	4.69897
571	Chembl4553428	155555379	1509475	C1=CC=C(C(=C1)C2=NN=C(O2)C3=CC=C(C=C3)C(=O)NNC(=S)NC4=CC(=CC=C4)F)Cl	6.39794
572	Chembl4552230	155555472	1509489	C1=CC=C2C(=C1)C=C(C(=O)O2)C3=NN(C(=S)O3)C(C4=CC=C(C=C4)Br)NC5=CC=C(C=C5)C6=CC=C(C=C6)NC(C7=CC=C(C=C7)Br)N8C(=S)OC(=N8)C9=CC(=O)OC1=CC=CC=C19	7.1549
573	Chembl4551617	155555653	1509489	C1=CC=C2C(=C1)C=C(C(=O)O2)C3=NN(C(=S)O3)C(C4=CC=C(C=C4)[N+](=O)[O-])NC5=CC=C(C=C5)NC(C6=CC=C(C=C6)[N+](=O)[O-])N7C(=S)OC(=N7)C8=CC(=O)OC9=CC=CC=C98	7.1549
574	Chembl4551747	155555852	1509469	CC(C)(C)C1=CC=C(C=C1)CN2C=C(N=N2)CSC3=NC4=C(S3)C=CC(=C4)Cl	4.69897
575	Chembl4554161	155555930	1509468	CN1C=C(C2=CC=CC=C21)C3=NN=C(O3)C4=CC=C(C=C4)C(C5=CNC6=CC=CC=C65)C7=CNC8=CC=CC=C87	4.69897
576	Chembl4554505	155556035	1509465	C[C@H](CN1C=C(N=N1)C2=CC=C(C=C2)F)OC3=C(C=C(C=C3)Br)OC	4.85387
577	Chembl4554853	155556297	1509475	C1=CC=C(C(=C1)C2=NN=C(O2)C3=CC=C(C=C3)C(=O)NNC(=S)NC4=CC=CC=C4Cl)Cl	6.1549
578	Chembl4554478	155556557	1509475	C1=CC=C(C(=C1)C2=NN=C(O2)C3=CC=C(C=C3)C(=O)NNC(=S)NC4=CC(=CC=C4)[N+](=O)[O-])Cl	6.39794
579	Chembl4555132	155556585	1509468	CC1=C(C2=CC=CC=C2N1)C3=NN=C(O3)C4=CC=C(C=C4)C(C5=C(NC6=CC=CC=C65)C7=CC=CC=C7)C8=C(NC9=CC=CC=C98)C1=CC=CC=C1	4.69897
580	Chembl4554612	155556628	1509485	C1=CC(=CC(=C1)[N+](=O)[O-])C2=NN=C(S2)/N=C/C3=C(C=C(C=C3)Cl)Cl	5.63827
581	Chembl4556170	155557040	1509468	C1=CC=C(C=C1)C(=O)C[C@@H](C2=C(C=C(C=C2)Cl)Cl)C3=CNC4=CC=CC=C43	5.36653
582	Chembl4555448	155557333	1509475	C1=CC=C(C(=C1)C2=NN=C(O2)C3=CC=C(C=C3)C(=O)NNC(=S)NC4=CC=C(C=C4)Br)Cl	6.39794
583	Chembl4559187	155557845	1509468	CN1CCN(CC1)CN2C(=S)OC(=N2)CN3C(=NN=C3C4=CC=C(C=C4)Cl)CC5=CC=C(C=C5)OC	5.36653
584	Chembl4560628	155558468	1597632	C1=CC2=C(C=C1O)OC3=CC(=CC(=C3C2=O)O)OCC4=CN(N=N4)CC(=O)NC5=C(C=C(C=C5)O)O	4.75424
585	Chembl4561204	155558478	1509481	CC1=CC(=C(C=C1)N\2C(=O)/C(=C/C3=CC=C(C=C3)F)/S/C2=N\NC(=O)C4=CC5=CC=CC=C5OC4=O)C	7.04576
586	Chembl4561697	155559088	1546655	CC(=CCC/C(=C/CC/C(=C/CC1=C(C(=CC2=C1C(=O)C3=C(C=C(C=C3O2)O)O)O)O)/C)/C)C	4.11805
587	Chembl4561766	155559089	1597632	CC(=O)OC1=CC(=CC2=C1C(=O)C3=C(O2)C=CC(=C3)Br)OCC4=CN(N=N4)CC(=O)NC5=CC(=C(C=C5)OC)OC	4.49039
588	Chembl4564900	155559778	1509485	C1=CC(=CC=C1/C=N/C2=NN=C(S2)C3=CC=C(C=C3)Cl)O	5.63827
589	Chembl4564699	155559850	1546655	CC(=CCC/C(=C/CC/C(=C/CCC(C)(CCC1=C(C(=CC2=C1C(=O)C3=C(C=C(C=C3O2)O)O)O)O)O)/C)/C)C	4.81248
590	Chembl4567979	155560301	1597632	C1=CC(=C(C=C1O)O)NC(=O)CN2C=C(N=N2)COC3=CC(=C4C(=C3)OC5=C(C4=O)C=CC(=C5)Br)O	5.23136
591	Chembl4568178	155560470	1509475	CCOC(=O)C1=C(C[C@H](N([C@@H]1C2=CC=C(C=C2)Cl)C3=CC(=CC=C3)Br)C4=CC=C(C=C4)Cl)NC5=CC(=CC=C5)Br	5.63827
592	Chembl4568608	155560581	1509469	CC1=CC=C(C=C1)C2=CC(=NC(=N2)SCC3=CC(=CC=C3)F)C4=CC(=CC=C4)Br	4.72125
593	Chembl4566389	155560899	1609748	CC1=CC2=C(C=C1C)N(N=N2)CC(=O)C3=CC=C(C=C3)OC	5.58503
594	Chembl4580728	155561331	1597632	C1=CC(=C(C=C1NC(=O)CN2C=C(N=N2)COC3=CC(=C4C(=C3)OC5=C(C4=O)C=C(C=C5)Br)O)O)O	5.49894
595	Chembl4580943	155561485	1597632	COC1=C(C=C(C=C1)NC(=O)CN2C=C(N=N2)COC3=CC(=C4C(=C3)OC5=C(C4=O)C=CC(=C5)Br)O)OC	4.92738
596	Chembl4581675	155561638	1509465	C[C@H](CN1C=C(N=N1)C2=CC=CC=C2)OC3=C(C=C(C=C3)Br)OC	4.85387
597	Chembl4584797	155562117	1509468	CC1=C(C2=CC=CC=C2N1C)C(C3=CC=C(C=C3)C4=NN=C(O4)C5=CN(C6=CC=CC=C65)C)C7=C(N(C8=CC=CC=C87)C)C	4.69897
598	Chembl4570923	155562458	1509491	C1=CC=C2C(=C1)C(=C(C(=O)O2)C(C3=CC=CC=C3F)C4=C(C5=CC=CC=C5OC4=O)N)N	4.69897
599	Chembl4570383	155562954	1509467	COC1=CC=C(C=C1)N2C(=C(N=C2C3=C(NC4=C3C=C(C=C4)Cl)C5=CC=C(C=C5)Cl)C6=CC=CC=C6)C7=CC=CC=C7	5.08092
600	Chembl4570594	155562957	1509465	C1=CC(=CC=C1C2=CSC(=N2)NC(=O)CSC3=NC(=C(N=N3)C4=CC=C(C=C4)Br)C5=CC=C(C=C5)Br)Cl	5.55284
601	Chembl4573221	155563314	1609748	CC1=CC(=CC(=C1C)C)C(=O)N2C3=CC=CC=C3N=N2	5.37366
602	Chembl4572048	155563415	1509469	C1=CC=C(C(=C1)CSC2=NC(=CC(=N2)C3=CC=C(C=C3)Br)C4=CC=C(C=C4)Br)Cl	4.72125
603	Chembl4573584	155563631	1609748	CC1=C(C=C(C=C1)C(=O)N2C3=CC(=C(C=C3N=N2)Cl)Cl)C	5.41794
604	Chembl4574530	155563923	1509468	CN1C=C(C2=CC=CC=C21)C(C3=CC=C(C=C3)C4=NN=C(O4)C5=CNC6=CC=CC=C65)C7=CN(C8=CC=CC=C87)C	4.69897
605	Chembl4575673	155564193	1509469	C1=CC=C(C(=C1)CSC2=NC(=CC(=N2)C3=CC(=CC=C3)Br)C4=CC=C(C=C4)Br)Cl	4.72125
606	Chembl4574481	155564556	1509489	C1=CC=C2C(=C1)C=C(C(=O)O2)C3=NN(C(=S)O3)C(C4=CC=C(C=C4)Cl)NC5=CC=C(C=C5)C6=CC=C(C=C6)NC(C7=CC=C(C=C7)Cl)N8C(=S)OC(=N8)C9=CC(=O)OC1=CC=CC=C19	7.1549
607	Chembl4577650	155564904	1609748	CC1=CC2=C(C=C1C)N(N=N2)CC(=O)C3=CC=CC=C3O	5.48149
608	Chembl4578211	155565000	1509468	CN1C=C(C2=CC=CC=C21)C3=NN=C(O3)C4=CC=C(C=C4)C(C5=CN(C6=CC=CC=C65)C)C7=CN(C8=CC=CC=C87)C	4.69897
609	Chembl4578419	155565007	1509465	C1=CC=C(C=C1)C2=CSC(=N2)NC(=O)CSC3=NC(=C(N=N3)C4=CC=C(C=C4)Br)C5=CC=C(C=C5)Br	5.55284
610	Chembl4579286	155565566	1509467	C1=CC=C(C=C1)C2=C(C3=C(N2)C=CC(=C3)F)C4=NC(=C(N4C5=CC(=CC=C5)Cl)C6=CC=CC=C6)C7=CC=CC=C7	5.08092
611	Chembl4580550	155565848	1509469	C1=CC(=CC(=C1)F)CN2C=C(N=N2)CSC3=NC4=C(S3)C=CC(=C4)Cl	4.69897
612	Chembl4580552	155565849	1546655	CC(=CCC/C(=C/CCC(C)(CCC1=C(C(=CC2=C1C(=O)C3=C(C=C(C=C3O2)O)O)O)O)O)/C)C	4.59517
613	Chembl4582990	155565952	1509475	C1=CC=C(C(=C1)C2=NN=C(O2)C3=CC=C(C=C3)C(=O)NNC(=S)NC4=CC=C(C=C4)C(F)(F)F)Cl	6.22185
614	Chembl4582866	155566243	1509475	C1=CC=C(C(=C1)C2=NN=C(O2)C3=CC=C(C=C3)C(=O)NNC(=S)NC4=CC=C(C=C4)F)Cl	6.39794
615	Chembl4587284	155566721	1509468	CC1=C(C2=CC=CC=C2N1)C3=NN=C(O3)C4=CC=C(C=C4)C(C5=C(N(C6=CC=CC=C65)C)C)C7=C(N(C8=CC=CC=C87)C)C	4.69897
616	Chembl4586570	155566820	1509469	C1=CC(=CC=C1CN2C=C(N=N2)CSC3=NC4=C(S3)C=CC(=C4)Cl)F	4.69897
617	Chembl4586665	155566948	1509475	C1=CC=C(C(=C1)C2=NN=C(O2)C3=CC=C(C=C3)C(=O)NNC(=S)NC4=CC=CC=C4F)Cl	6.39794
618	Chembl4586054	155567023	1509465	C[C@H](CN1C=C(N=N1)C2=CC=C(C=C2)C(F)(F)F)OC3=C(C=C(C=C3)Br)OC	4.85387
619	Chembl4590536	155567941	1509485	CC1=CC(=CC=C1)/C=N/NC(=O)C2=CC3=CC=CC=C3OC2=O	5.95861
620	Chembl4590014	155568099	1509483	C1=CC(=CC=C1/C=C/2\C(=O)NC(=O)S2)N3C=CC4=C(C=CN=C43)Br	6.25964
621	Chembl4590046	155568175	1509468	CC1=C(C2=CC=CC=C2N1)C3=NN=C(O3)C4=CC=C(C=C4)C(C5=CNC6=CC=CC=C65)C7=CNC8=CC=CC=C87	4.69897
622	Chembl4591646	155568325	1509481	CC1=CC(=CC(=C1)N\2C(=O)/C(=C/C3=CC=C(C=C3)F)/S/C2=N\NC(=O)C4=CC5=CC=CC=C5OC4=O)C	7.04576
623	Chembl4589823	155568837	1509481	CC1=CC(=CC=C1)N\2C(=O)/C(=C/C3=CC=C(C=C3)F)/S/C2=N\NC(=O)C4=CC5=CC=CC=C5OC4=O	7.04576
624	Chembl4592050	155569088	1509465	CC1=CC=C(C=C1)C(C2=CNC3=C2C=C(C=C3)C(=O)NNS(=O)(=O)C4=C(C(=CC=C4)Cl)Cl)C5=CNC6=C5C=C(C=C6)C(=O)NNS(=O)(=O)C7=C(C(=CC=C7)Cl)Cl	7
625	Chembl4593597	155569623	1509468	C1=CC=C2C(=C1)N=C(N2CC3=CC=C(C=C3)Cl)C4=CC=C(C=C4)/C=C\5/C(=O)NC(=O)S5	6.26761
626	Chembl4593969	155569636	1509485	COC1=C(C=CC(=C1)C2=NN=C(S2)/N=C/C3=CC=C(C=C3)O)OCC4=CC=CC=C4	5.63827
